# Supplementary material for: Bis(phenanthridinium) hexa­chloridoplatinate(IV) dimethyl sulfoxide disolvate
Source: Acta Crystallogr Sect E Struct Rep Online. 2009 Jan 28;65(Pt 2):m235. doi: 10.1107/S1600536809002736 (PMC2968284; doi:10.1107/S1600536809002736)
Supplement: Supplementary file 1 [file e-65-0m235-sup1.cif]

##############################################################################
###                                                                        ###
###        Electronic paper (Acta Crystallographica Section E)             ###
###                                                                        ###
##############################################################################
#                                                                            #
# This CIF contains the data in a paper accepted for publication in Acta     #
# Crystallographica Section E. It conforms to the requirements of Notes      #
# for Authors for Section E, and has been peer reviewed under the auspices   #
# of the IUCr Commission on Journals.                                        #
#                                                                            #
# Full details of the Crystallographic Information File format               #
# are given in the paper "The Crystallographic Information File (CIF):       #
# a New Standard Archive File for Crystallography" by S. R. Hall, F. H.      #
# Allen and I. D. Brown [Acta Cryst. (1991), A47, 655-685].                  #
#                                                                            #
# The current version of the core CIF dictionary is obtainable from          #
# ftp://ftp.iucr.org/pub/cif_core.dic. The current version number is 2.4.    #
#                                                                            #
# Software is freely available for graphical display of the structure(s) in  #
# this CIF.  For information consult the CIF home page http://www.iucr.org/  #
# cif/home.html                                                              #
#                                                                            #
# This file may be used for bona fide research purposes within the           #
# scientific community so long as proper attribution is given to the journal # 
# article from which it was obtained.                                        #
#                                                                            #
##############################################################################
                                             
data_global
_audit_creation_method     'PLATON <TABLE ACC> option'
_journal_date_recd_electronic     2009-01-21
_journal_date_accepted     2009-01-22
_journal_name_full     'Acta Crystallographica, Section E'
_journal_year     2009
_journal_volume     65
_journal_issue      2
_journal_page_first     m235
_journal_page_last     m235
_journal_paper_category     QM
_journal_coeditor_code     HG2472
_publ_contact_author_name
; Dr. Mehmet Akkurt
;
_publ_contact_author_address
; Department of Physics
  Faculty of Arts and Sciences
  Erciyes University
  38039 Kayseri
  Turkey
;
_publ_contact_author_email     akkurt@erciyes.edu.tr
_publ_contact_author_fax     '+90-352-4374933'
_publ_contact_author_phone     '+90-352-4374901 ext. 33106'
_publ_section_title
;
Bis(phenanthridinium) hexachloridoplatinate(IV) dimethyl sulfoxide disolvate
;
loop_
    _publ_author_name
    _publ_author_address
    'Selvi Karaca'
;
Department of Physics
Faculty of Arts and Sciences
Erciyes University
38039 Kayseri
Turkey
;
    'Mehmet Akkurt'
;
Department of Physics
Faculty of Arts and Sciences
Erciyes University
38039 Kayseri
Turkey
;
    'Nasser Safari'
;
Chemistry Department,
Shahid Beheshti University,
GC
Tehran,
Iran
;
    'Vahid Amani'
;
Chemistry Department,
Shahid Beheshti University,
GC
Tehran,
Iran
;
    'Orhan B\"uy\"ukg\"ung\"or'
;
Department of Physics
Faculty of Arts and Sciences
Ondokuz May\?is University
55139 Samsun
Turkey
;
    'Anita Abedi'
;
Department of Chemistry,
North Tehran Branch,
Islamic Azad University,
Tehran,
Iran
;
data_I
_chemical_name_systematic
;
Bis(phenanthridinium) hexachloridoplatinate(IV) dimethyl sulfoxide disolvate
;
_chemical_name_common     ?
_chemical_formula_moiety     '2(C13 H10 N +), Cl6 Pt 2-, 2(C2 H6 O S)'
_chemical_formula_sum     'C30 H32 Cl6 N2 O2 Pt S2'
_chemical_formula_structural     ?
_chemical_formula_iupac     '(C13 H10 N)2 [Pt Cl6], 2C2 H6 O S'
_chemical_formula_weight     924.50
_chemical_melting_point     ?
_symmetry_cell_setting     orthorhombic
_symmetry_space_group_name_H-M     'P b c n'
_symmetry_space_group_name_Hall     '-P 2n 2ab'
loop_
    _symmetry_equiv_pos_site_id
    _symmetry_equiv_pos_as_xyz
    1 x,y,z
    2 1/2-x,1/2-y,1/2+z
    3 1/2+x,1/2-y,-z
    4 -x,y,1/2-z
    5 -x,-y,-z
    6 1/2+x,1/2+y,1/2-z
    7 1/2-x,1/2+y,z
    8 x,-y,1/2+z
_cell_length_a     24.3695(11)
_cell_length_b     7.9061(3)
_cell_length_c     17.4322(6)
_cell_angle_alpha     90
_cell_angle_beta     90
_cell_angle_gamma     90
_cell_volume     3358.6(2)
_cell_formula_units_Z     4
_cell_measurement_reflns_used     46774
_cell_measurement_theta_min     1.44
_cell_measurement_theta_max     27.31
_cell_measurement_temperature     295(2)
_cell_special_details
;
;
_exptl_crystal_description     'prism'
_exptl_crystal_colour     'yellow'
_exptl_crystal_size_max     0.800
_exptl_crystal_size_mid     0.350
_exptl_crystal_size_min     0.090
_exptl_crystal_size_rad     ?
_exptl_crystal_density_diffrn     1.828
_exptl_crystal_density_meas     ?
_exptl_crystal_density_method     'Not Measured'
_exptl_crystal_F_000     1816
loop_
    _exptl_crystal_face_index_h
    _exptl_crystal_face_index_k
    _exptl_crystal_face_index_l
    _exptl_crystal_face_perp_dist
    -6 -22 -9 0.3859
    23 26 -10 0.3467
    -28 1 30 0.1394
    12 -1 -28 0.1686
    6 0 1 0.0924
    -1 0 0 0.0508
    27 -7 1 0.3078
    -28 9 -10 0.3093
    -10 -25 -21 0.3341
    9 -1 -3 0.1353
    -13 0 7 0.0874
_exptl_absorpt_coefficient_mu     4.812
_exptl_absorpt_correction_type     integration
_exptl_absorpt_process_details     '(X-RED32; Stoe & Cie, 2002)'
_exptl_absorpt_correction_T_min     0.114
_exptl_absorpt_correction_T_max     0.671
_exptl_special_details
;
;
_diffrn_ambient_temperature     295(3)
_diffrn_radiation_type     'Mo K\a'
_diffrn_radiation_wavelength     0.71073
_diffrn_radiation_monochromator     'plane graphite'
_diffrn_measurement_device_type     'Stoe IPDS-2'
_diffrn_measurement_device     '2-circle goniometer'
_diffrn_measurement_method     \w
_diffrn_detector_area_resol_mean     6.67
_diffrn_reflns_number     33029
_diffrn_reflns_av_R_equivalents     0.1061
_diffrn_reflns_av_sigmaI/netI     0.0388
_diffrn_reflns_theta_min     1.67
_diffrn_reflns_theta_max     26.77
_diffrn_reflns_theta_full     26.77
_diffrn_measured_fraction_theta_max     0.988
_diffrn_measured_fraction_theta_full     0.988
_diffrn_reflns_limit_h_min     -30
_diffrn_reflns_limit_h_max     30
_diffrn_reflns_limit_k_min     -9
_diffrn_reflns_limit_k_max     10
_diffrn_reflns_limit_l_min     -22
_diffrn_reflns_limit_l_max     20
_diffrn_reflns_reduction_process
;
;
_diffrn_standards_number     0
_diffrn_standards_interval_count     .
_diffrn_standards_interval_time     .
_diffrn_standards_decay_%     ?
_refine_special_details
;
Refinement on <i>F</i>^2^ for ALL reflections except those flagged by the user
for potential systematic errors. Weighted <i>R</i>-factors <i>wR</i> and all
goodnesses of fit <i>S</i> are based on <i>F</i>^2^, conventional
<i>R</i>-factors <i>R</i> are based on <i>F</i>, with <i>F</i> set to zero for
negative <i>F</i>^2^. The observed criterion of <i>F</i>^2^ > \s(<i>F</i>^2^)
is used only for calculating -<i>R</i>-factor-obs <i>etc</i>. and is not
relevant to the choice of reflections for refinement. <i>R</i>-factors based
on <i>F</i>^2^ are statistically about twice as large as those based on
<i>F</i>, and <i>R</i>-factors based on ALL data will be even larger.
;
_reflns_number_total     3533
_reflns_number_gt     2992
_reflns_threshold_expression     I>2\s(I)
_refine_ls_structure_factor_coef     Fsqd
_refine_ls_matrix_type     full
_refine_ls_R_factor_all     0.0557
_refine_ls_R_factor_gt     0.0449
_refine_ls_wR_factor_gt     0.0912
_refine_ls_wR_factor_ref     0.0959
_refine_ls_goodness_of_fit_ref     1.118
_refine_ls_restrained_S_all     1.118
_refine_ls_number_reflns     3533
_refine_ls_number_parameters     199
_refine_ls_number_restraints     0
_refine_ls_number_constraints     ?
_refine_ls_hydrogen_treatment     'mixed'
_refine_ls_weighting_scheme     'calc'
_refine_ls_weighting_details
        'calc w=1/[\s^2^(Fo^2^)+(0.0192P)^2^+15.6678P] where P=(Fo^2^+2Fc^2^)/3'
_atom_sites_solution_hydrogens     'geom'
_atom_sites_solution_primary     'direct'
_atom_sites_solution_secondary     'difmap'
_refine_ls_shift/su_max     0.001
_refine_ls_shift/su_mean     0.000
_refine_diff_density_max     2.203
_refine_diff_density_min     -1.014
_refine_ls_extinction_method     'none'
loop_
    _atom_type_symbol
    _atom_type_description
    _atom_type_scat_dispersion_real
    _atom_type_scat_dispersion_imag
    _atom_type_scat_source
    S S 0.1246 0.1234 'International Tables Vol C Tables 4.2.6.8 and 6.1.1.4'
    Pt Pt -1.7033 8.3905 'International Tables Vol C Tables 4.2.6.8 and 6.1.1.4'
    O O 0.0106 0.0060 'International Tables Vol C Tables 4.2.6.8 and 6.1.1.4'
    N N 0.0061 0.0033 'International Tables Vol C Tables 4.2.6.8 and 6.1.1.4'
    Cl Cl 0.1484 0.1585 'International Tables Vol C Tables 4.2.6.8 and 6.1.1.4'
    H H 0.0000 0.0000 'International Tables Vol C Tables 4.2.6.8 and 6.1.1.4'
    C C 0.0033 0.0016 'International Tables Vol C Tables 4.2.6.8 and 6.1.1.4'
_computing_data_collection     'X-AREA (Stoe & Cie, 2002)'
_computing_cell_refinement     'X-AREA (Stoe & Cie, 2002)'
_computing_data_reduction     'X-RED32 (Stoe & Cie, 2002)'
_computing_structure_solution     'SIR97 (Altomare <i>et al.</i>,  1999)'
_computing_structure_refinement     'SHELXL97 (Sheldrick, 2008)'
_computing_molecular_graphics     'ORTEP-3 for Windows (Farrugia, 1997)'
_computing_publication_material     'WinGX (Farrugia, 1999)'
loop_
    _atom_site_type_symbol
    _atom_site_label
    _atom_site_fract_x
    _atom_site_fract_y
    _atom_site_fract_z
    _atom_site_U_iso_or_equiv
    _atom_site_thermal_displace_type
    _atom_site_calc_flag
    _atom_site_refinement_flags
    _atom_site_occupancy
    N N1 0.3026(2) 0.7872(7) 0.9147(3) 0.0450(17) Uani . . 1.000
    C C1 0.2284(2) 0.9236(7) 0.8111(3) 0.0380(17) Uani . . 1.000
    C C2 0.1935(3) 0.9962(8) 0.7558(4) 0.051(2) Uani . . 1.000
    C C3 0.2148(3) 1.0700(9) 0.6916(4) 0.057(3) Uani . . 1.000
    C C4 0.2715(3) 1.0779(9) 0.6797(4) 0.059(3) Uani . . 1.000
    C C5 0.3067(3) 1.0107(9) 0.7327(4) 0.052(2) Uani . . 1.000
    C C6 0.2855(2) 0.9333(8) 0.7987(3) 0.0417(17) Uani . . 1.000
    C C7 0.3209(3) 0.8621(8) 0.8539(4) 0.048(2) Uani . . 1.000
    C C8 0.2463(3) 0.7702(8) 0.9301(3) 0.0403(17) Uani . . 1.000
    C C9 0.2309(3) 0.6859(9) 0.9972(4) 0.049(2) Uani . . 1.000
    C C10 0.1764(3) 0.6683(9) 1.0126(4) 0.056(2) Uani . . 1.000
    C C11 0.1378(3) 0.7337(9) 0.9637(5) 0.060(3) Uani . . 1.000
    C C12 0.1527(3) 0.8186(8) 0.8981(4) 0.051(2) Uani . . 1.000
    C C13 0.2085(2) 0.8394(7) 0.8797(3) 0.0383(17) Uani . . 1.000
    S S1 0.42059(10) 0.6422(3) 1.04509(15) 0.0776(8) Uani . . 1.000
    O O1 0.3643(2) 0.7031(10) 1.0318(4) 0.099(3) Uani . . 1.000
    C C14 0.4292(4) 0.6686(12) 1.1452(5) 0.080(3) Uani . . 1.000
    C C15 0.4641(5) 0.7984(15) 1.0151(6) 0.111(5) Uani . . 1.000
    Pt Pt1 1.00000 0.67772(4) 0.25000 0.03580(10)
                                                Uani . . 1.000
    Cl Cl1 0.95124(7) 0.8825(2) 0.18305(10) 0.0533(5) Uani . . 1.000
    Cl Cl2 1.04739(6) 0.4687(2) 0.31590(9) 0.0509(5) Uani . . 1.000
    Cl Cl3 1.06735(7) 0.6805(2) 0.15568(9) 0.0525(5) Uani . . 1.000
    H HN1 0.325(4) 0.753(11) 0.948(5) 0.09(3) Uiso . . 1.000
    H H2 0.15570 0.99380 0.76300 0.0610 Uiso calc R 1.000
    H H3 0.19120 1.11580 0.65520 0.0690 Uiso calc R 1.000
    H H4 0.28520 1.12890 0.63560 0.0710 Uiso calc R 1.000
    H H5 0.34440 1.01640 0.72490 0.0620 Uiso calc R 1.000
    H H7 0.35860 0.86920 0.84640 0.0580 Uiso calc R 1.000
    H H9 0.25720 0.64290 1.03050 0.0590 Uiso calc R 1.000
    H H10 0.16530 0.61150 1.05660 0.0670 Uiso calc R 1.000
    H H11 0.10070 0.72030 0.97510 0.0710 Uiso calc R 1.000
    H H12 0.12590 0.86250 0.86580 0.0610 Uiso calc R 1.000
    H H14A 0.40670 0.58810 1.17200 0.1200 Uiso calc R 1.000
    H H14B 0.41840 0.78110 1.15950 0.1200 Uiso calc R 1.000
    H H14C 0.46700 0.65100 1.15850 0.1200 Uiso calc R 1.000
    H H15A 0.46470 0.80150 0.96010 0.1660 Uiso calc R 1.000
    H H15B 0.50040 0.77600 1.03400 0.1660 Uiso calc R 1.000
    H H15C 0.45170 0.90540 1.03450 0.1660 Uiso calc R 1.000
loop_
    _atom_site_aniso_label
    _atom_site_aniso_U_11
    _atom_site_aniso_U_22
    _atom_site_aniso_U_33
    _atom_site_aniso_U_12
    _atom_site_aniso_U_13
    _atom_site_aniso_U_23
    N1 0.030(3) 0.053(3) 0.052(3) -0.001(2) -0.008(2) -0.008(3)
    C1 0.036(3) 0.037(3) 0.041(3) 0.002(2) -0.004(2) -0.009(2)
    C2 0.043(3) 0.056(4) 0.054(4) 0.007(3) -0.005(3) -0.007(3)
    C3 0.062(5) 0.059(4) 0.051(4) 0.011(4) -0.007(4) -0.001(3)
    C4 0.074(5) 0.057(4) 0.046(4) 0.004(4) 0.013(4) 0.000(3)
    C5 0.051(4) 0.061(4) 0.044(4) -0.005(3) 0.008(3) -0.009(3)
    C6 0.034(3) 0.047(3) 0.044(3) 0.005(3) 0.001(3) -0.013(3)
    C7 0.026(3) 0.057(4) 0.061(4) 0.002(3) -0.002(3) -0.012(3)
    C8 0.036(3) 0.043(3) 0.042(3) 0.002(3) -0.001(3) -0.013(3)
    C9 0.053(4) 0.053(4) 0.042(3) -0.002(3) -0.006(3) -0.004(3)
    C10 0.059(4) 0.055(4) 0.053(4) -0.005(4) 0.006(4) 0.000(3)
    C11 0.040(4) 0.061(4) 0.078(5) 0.000(3) 0.018(4) 0.003(4)
    C12 0.035(3) 0.054(4) 0.064(4) 0.005(3) 0.002(3) 0.000(3)
    C13 0.032(3) 0.041(3) 0.042(3) 0.004(2) -0.001(2) -0.013(3)
    S1 0.0602(13) 0.0891(16) 0.0836(15) -0.0018(11) -0.0189(11) -0.0056(12)
    O1 0.049(3) 0.170(7) 0.077(4) 0.013(4) -0.021(3) 0.027(4)
    C14 0.072(6) 0.106(7) 0.062(5) -0.016(5) -0.017(4) 0.030(5)
    C15 0.095(8) 0.166(11) 0.071(6) -0.051(8) 0.009(6) -0.023(7)
    Pt1 0.0247(2) 0.0484(2) 0.0342(2) 0.0000 0.00050(10)
                                                       0.0000
    Cl1 0.0434(9) 0.0616(9) 0.0548(9) 0.0150(8) -0.0025(7) 0.0076(8)
    Cl2 0.0390(8) 0.0611(9) 0.0527(9) 0.0007(7) -0.0073(7) 0.0160(8)
    Cl3 0.0396(8) 0.0715(10) 0.0463(8) 0.0082(8) 0.0145(7) 0.0067(8)
_geom_special_details
;
Bond distances, angles <i>etc</i>. have been calculated using the rounded
fractional coordinates. All su's are estimated from the variances of the
(full) variance-covariance matrix. The cell e.s.d.'s are taken into account in
the estimation of distances, angles and torsion angles
;
loop_
    _geom_bond_atom_site_label_1
    _geom_bond_atom_site_label_2
    _geom_bond_site_symmetry_1
    _geom_bond_site_symmetry_2
    _geom_bond_distance
    _geom_bond_publ_flag
    Pt1 Cl1 . 4_755 2.3228(17) no
    Pt1 Cl2 . 4_755 2.3204(16) no
    Pt1 Cl3 . 4_755 2.3233(16) no
    Pt1 Cl3 . . 2.3233(16) no
    Pt1 Cl1 . . 2.3228(17) no
    Pt1 Cl2 . . 2.3204(16) no
    S1 C14 . . 1.770(9) no
    S1 C15 . . 1.710(12) no
    S1 O1 . . 1.472(6) no
    N1 C7 . . 1.293(9) no
    N1 C8 . . 1.405(9) no
    N1 HN1 . . 0.84(9) no
    C1 C6 . . 1.410(7) no
    C1 C2 . . 1.408(9) no
    C1 C13 . . 1.452(7) no
    C2 C3 . . 1.365(10) no
    C3 C4 . . 1.399(10) no
    C4 C5 . . 1.368(10) no
    C5 C6 . . 1.402(9) no
    C6 C7 . . 1.410(9) no
    C8 C9 . . 1.398(9) no
    C8 C13 . . 1.386(8) no
    C9 C10 . . 1.362(10) no
    C10 C11 . . 1.371(11) no
    C11 C12 . . 1.375(11) no
    C12 C13 . . 1.407(9) no
    C2 H2 . . 0.9300 no
    C3 H3 . . 0.9300 no
    C4 H4 . . 0.9300 no
    C5 H5 . . 0.9300 no
    C7 H7 . . 0.9300 no
    C9 H9 . . 0.9300 no
    C10 H10 . . 0.9300 no
    C11 H11 . . 0.9300 no
    C12 H12 . . 0.9300 no
    C14 H14B . . 0.9600 no
    C14 H14A . . 0.9600 no
    C14 H14C . . 0.9600 no
    C15 H15C . . 0.9600 no
    C15 H15A . . 0.9600 no
    C15 H15B . . 0.9600 no
loop_
    _geom_contact_atom_site_label_1
    _geom_contact_atom_site_label_2
    _geom_contact_distance
    _geom_contact_site_symmetry_1
    _geom_contact_site_symmetry_2
    _geom_contact_publ_flag
    Cl1 Cl1 3.331(2) . 4_755 no
    Cl1 Cl2 3.272(2) . 4_755 no
    Cl1 Cl3 3.265(2) . 4_755 no
    Cl1 Cl3 3.284(2) . . no
    Cl2 Cl1 3.272(2) . 4_755 no
    Cl2 Cl3 3.297(2) . 4_755 no
    Cl2 Cl3 3.293(2) . . no
    Cl2 C7 3.540(7) . 2_664 no
    Cl2 Cl2 3.258(2) . 4_755 no
    Cl3 Cl2 3.293(2) . . no
    Cl3 Cl1 3.284(2) . . no
    Cl3 Cl1 3.265(2) . 4_755 no
    Cl3 C10 3.646(7) . 1_654 no
    Cl3 Cl2 3.297(2) . 4_755 no
    Cl1 H15A 2.9100 . 3_566 no
    Cl1 H14C 2.9400 . 7_654 no
    Cl1 H2 2.9400 . 5_676 no
    Cl1 H7 3.0500 . 3_566 no
    Cl1 H12 2.8900 . 5_676 no
    Cl2 H7 2.6800 . 2_664 no
    Cl2 H15A 3.1200 . 2_664 no
    Cl2 H5 3.0800 . 2_664 no
    Cl3 H15C 3.0700 . 7_644 no
    Cl3 H10 3.0000 . 1_654 no
    Cl3 H5 2.9200 . 2_664 no
    S1 HN1 3.01(9) . . no
    O1 N1 2.621(8) . . no
    O1 C9 3.309(9) . . no
    O1 C8 3.420(9) . . no
    O1 HN1 1.79(9) . . no
    O1 H9 2.6500 . . no
    N1 O1 2.621(8) . . no
    C1 C8 3.492(8) . 7_555 no
    C1 C4 3.566(9) . 7_545 no
    C2 C7 3.379(9) . 7_555 no
    C2 C6 3.573(9) . 7_555 no
    C3 C6 3.426(9) . 7_555 no
    C3 C5 3.596(10) . 7_555 no
    C4 C1 3.566(9) . 7_555 no
    C5 C3 3.596(10) . 7_545 no
    C6 C3 3.426(9) . 7_545 no
    C6 C13 3.511(8) . 7_555 no
    C6 C2 3.573(9) . 7_545 no
    C6 C8 3.598(8) . 7_555 no
    C7 C2 3.379(9) . 7_545 no
    C7 Cl2 3.540(7) . 2_665 no
    C8 O1 3.420(9) . . no
    C8 C6 3.598(8) . 7_545 no
    C8 C9 3.533(9) . 7_555 no
    C8 C1 3.492(8) . 7_545 no
    C9 O1 3.309(9) . . no
    C9 C8 3.533(9) . 7_545 no
    C10 Cl3 3.646(7) . 1_456 no
    C13 C6 3.511(8) . 7_545 no
    C2 H12 2.7400 . . no
    C2 H14A 2.9200 . 2_564 no
    C4 H10 3.0400 . 2_564 no
    C10 H3 3.0400 . 8_575 no
    C12 H2 2.7300 . . no
    HN1 H9 2.3600 . . no
    HN1 S1 3.01(9) . . no
    HN1 O1 1.79(9) . . no
    H2 H12 2.1900 . . no
    H2 H14A 2.2900 . 2_564 no
    H2 C12 2.7300 . . no
    H2 Cl1 2.9400 . 5_676 no
    H3 C10 3.0400 . 8_574 no
    H5 H7 2.4400 . . no
    H5 Cl2 3.0800 . 2_665 no
    H5 Cl3 2.9200 . 2_665 no
    H7 Cl1 3.0500 . 3_466 no
    H7 H5 2.4400 . . no
    H7 Cl2 2.6800 . 2_665 no
    H9 O1 2.6500 . . no
    H9 HN1 2.3600 . . no
    H10 C4 3.0400 . 2_565 no
    H10 Cl3 3.0000 . 1_456 no
    H11 H15B 2.4500 . 3_467 no
    H12 C2 2.7400 . . no
    H12 H2 2.1900 . . no
    H12 Cl1 2.8900 . 5_676 no
    H14A C2 2.9200 . 2_565 no
    H14A H2 2.2900 . 2_565 no
    H14B H15C 2.5200 . . no
    H14C H15B 2.5200 . . no
    H14C Cl1 2.9400 . 7_646 no
    H15A Cl2 3.1200 . 2_665 no
    H15A Cl1 2.9100 . 3_466 no
    H15B H14C 2.5200 . . no
    H15B H11 2.4500 . 3_567 no
    H15C H14B 2.5200 . . no
    H15C Cl3 3.0700 . 7_656 no
loop_
    _geom_angle_atom_site_label_1
    _geom_angle_atom_site_label_2
    _geom_angle_atom_site_label_3
    _geom_angle_site_symmetry_1
    _geom_angle_site_symmetry_2
    _geom_angle_site_symmetry_3
    _geom_angle
    _geom_angle_publ_flag
    Cl1 Pt1 Cl2 4_755 . . 89.60(6) no
    Cl2 Pt1 Cl2 . . 4_755 89.18(6) no
    Cl2 Pt1 Cl3 . . 4_755 90.46(5) no
    Cl1 Pt1 Cl3 4_755 . . 89.29(6) no
    Cl2 Pt1 Cl3 4_755 . . 90.46(5) no
    Cl3 Pt1 Cl3 . . 4_755 178.92(6) no
    Cl1 Pt1 Cl2 4_755 . 4_755 178.75(6) no
    Cl1 Pt1 Cl3 4_755 . 4_755 89.96(6) no
    Cl2 Pt1 Cl3 4_755 . 4_755 90.32(5) no
    Cl2 Pt1 Cl3 . . . 90.32(5) no
    Cl1 Pt1 Cl1 . . 4_755 91.62(6) no
    Cl1 Pt1 Cl2 . . . 178.75(6) no
    Cl1 Pt1 Cl3 . . . 89.96(6) no
    Cl1 Pt1 Cl2 . . 4_755 89.60(6) no
    Cl1 Pt1 Cl3 . . 4_755 89.29(6) no
    O1 S1 C14 . . . 103.1(4) no
    O1 S1 C15 . . . 107.1(5) no
    C14 S1 C15 . . . 98.2(5) no
    C7 N1 C8 . . . 122.5(5) no
    C8 N1 HN1 . . . 118(6) no
    C7 N1 HN1 . . . 119(6) no
    C2 C1 C13 . . . 123.3(5) no
    C2 C1 C6 . . . 118.0(5) no
    C6 C1 C13 . . . 118.7(5) no
    C1 C2 C3 . . . 120.4(6) no
    C2 C3 C4 . . . 121.1(7) no
    C3 C4 C5 . . . 120.1(7) no
    C4 C5 C6 . . . 119.5(6) no
    C1 C6 C5 . . . 120.9(5) no
    C5 C6 C7 . . . 120.6(5) no
    C1 C6 C7 . . . 118.5(5) no
    N1 C7 C6 . . . 122.1(6) no
    C9 C8 C13 . . . 122.7(6) no
    N1 C8 C9 . . . 117.9(6) no
    N1 C8 C13 . . . 119.4(5) no
    C8 C9 C10 . . . 118.4(7) no
    C9 C10 C11 . . . 120.5(7) no
    C10 C11 C12 . . . 121.4(7) no
    C11 C12 C13 . . . 120.1(6) no
    C1 C13 C8 . . . 118.8(5) no
    C1 C13 C12 . . . 124.4(5) no
    C8 C13 C12 . . . 116.9(5) no
    C1 C2 H2 . . . 120.00 no
    C3 C2 H2 . . . 120.00 no
    C2 C3 H3 . . . 119.00 no
    C4 C3 H3 . . . 120.00 no
    C3 C4 H4 . . . 120.00 no
    C5 C4 H4 . . . 120.00 no
    C6 C5 H5 . . . 120.00 no
    C4 C5 H5 . . . 120.00 no
    N1 C7 H7 . . . 119.00 no
    C6 C7 H7 . . . 119.00 no
    C8 C9 H9 . . . 121.00 no
    C10 C9 H9 . . . 121.00 no
    C11 C10 H10 . . . 120.00 no
    C9 C10 H10 . . . 120.00 no
    C12 C11 H11 . . . 119.00 no
    C10 C11 H11 . . . 119.00 no
    C13 C12 H12 . . . 120.00 no
    C11 C12 H12 . . . 120.00 no
    S1 C14 H14A . . . 109.00 no
    S1 C14 H14B . . . 109.00 no
    S1 C14 H14C . . . 110.00 no
    H14A C14 H14B . . . 109.00 no
    H14A C14 H14C . . . 110.00 no
    H14B C14 H14C . . . 110.00 no
    S1 C15 H15A . . . 109.00 no
    S1 C15 H15B . . . 109.00 no
    S1 C15 H15C . . . 109.00 no
    H15A C15 H15B . . . 109.00 no
    H15A C15 H15C . . . 110.00 no
    H15B C15 H15C . . . 109.00 no
loop_
    _geom_torsion_atom_site_label_1
    _geom_torsion_atom_site_label_2
    _geom_torsion_atom_site_label_3
    _geom_torsion_atom_site_label_4
    _geom_torsion_site_symmetry_1
    _geom_torsion_site_symmetry_2
    _geom_torsion_site_symmetry_3
    _geom_torsion_site_symmetry_4
    _geom_torsion
    _geom_torsion_publ_flag
    C7 N1 C8 C9 . . . . 179.5(6) no
    C7 N1 C8 C13 . . . . -1.7(9) no
    C8 N1 C7 C6 . . . . 0.4(10) no
    C6 C1 C2 C3 . . . . 1.4(9) no
    C13 C1 C2 C3 . . . . -178.4(6) no
    C13 C1 C6 C7 . . . . -0.6(8) no
    C2 C1 C13 C8 . . . . 179.2(6) no
    C2 C1 C13 C12 . . . . 1.0(9) no
    C6 C1 C13 C8 . . . . -0.6(8) no
    C6 C1 C13 C12 . . . . -178.8(6) no
    C2 C1 C6 C5 . . . . -0.9(9) no
    C2 C1 C6 C7 . . . . 179.6(6) no
    C13 C1 C6 C5 . . . . 178.9(6) no
    C1 C2 C3 C4 . . . . -1.1(10) no
    C2 C3 C4 C5 . . . . 0.2(11) no
    C3 C4 C5 C6 . . . . 0.3(10) no
    C4 C5 C6 C1 . . . . 0.1(10) no
    C4 C5 C6 C7 . . . . 179.6(6) no
    C1 C6 C7 N1 . . . . 0.7(9) no
    C5 C6 C7 N1 . . . . -178.8(6) no
    N1 C8 C9 C10 . . . . -179.8(6) no
    C13 C8 C9 C10 . . . . 1.4(10) no
    N1 C8 C13 C1 . . . . 1.7(8) no
    N1 C8 C13 C12 . . . . -179.9(5) no
    C9 C8 C13 C1 . . . . -179.5(6) no
    C9 C8 C13 C12 . . . . -1.2(9) no
    C8 C9 C10 C11 . . . . -0.8(11) no
    C9 C10 C11 C12 . . . . -0.1(11) no
    C10 C11 C12 C13 . . . . 0.3(11) no
    C11 C12 C13 C1 . . . . 178.6(6) no
    C11 C12 C13 C8 . . . . 0.4(9) no
loop_
    _geom_hbond_atom_site_label_D
    _geom_hbond_atom_site_label_H
    _geom_hbond_atom_site_label_A
    _geom_hbond_site_symmetry_A
    _geom_hbond_distance_DH
    _geom_hbond_distance_HA
    _geom_hbond_distance_DA
    _geom_hbond_angle_DHA
    _geom_hbond_publ_flag
    N1 HN1 O1 . 0.84(9) 1.79(9) 2.621(8) 169(8) yes
    C7 H7 Cl2 2_665 0.93 2.68 3.540(7) 154 yes
