# Supplementary material for: Bis(phenanthridinium) hexa­chloridoplatinate(IV) dimethyl sulfoxide disolvate
Source: Acta Crystallogr Sect E Struct Rep Online. 2009 Jan 28;65(Pt 2):m235. doi: 10.1107/S1600536809002736 (PMC2968284; doi:10.1107/S1600536809002736)
Supplement: Supplementary file 2 [file e-65-0m235-Isup2.hkl]

#
# h,k,l, Fc-squared, Fo-squared, sigma(Fo-squared) and status flag
#
data_I
_shelx_title ' IR-7'
_shelx_refln_list_code          4
_shelx_F_calc_maximum      452.94
_exptl_crystal_F_000      1816.00
_reflns_d_resolution_high  0.7889
 
loop_
 _symmetry_equiv_pos_as_xyz
 'x, y, z'
 '-x+1/2, -y+1/2, z+1/2'
 'x+1/2, -y+1/2, -z'
 '-x, y, -z+1/2'
 '-x, -y, -z'
 'x-1/2, y-1/2, -z-1/2'
 '-x-1/2, y-1/2, z'
 'x, -y, z-1/2'
 
_cell_length_a    24.3695
_cell_length_b     7.9061
_cell_length_c    17.4322
_cell_angle_alpha  90.000
_cell_angle_beta   90.000
_cell_angle_gamma  90.000
 
_shelx_F_squared_multiplier     1.000
 
loop_
 _refln_index_h
 _refln_index_k
 _refln_index_l
 _refln_F_squared_calc
 _refln_F_squared_meas
 _refln_F_squared_sigma
 _refln_observed_status
   2   0   0    60260.03    66086.98   2211.61 o
   4   0   0   178006.59   172629.23   3309.79 o
   6   0   0     7553.24     7618.58    287.84 o
   8   0   0    10977.37     9910.83    593.45 o
  10   0   0     3690.27     4084.52    201.41 o
  12   0   0    12767.78    11456.01    713.35 o
  14   0   0    81893.27    74649.69   4686.08 o
  16   0   0    57612.38    50776.26   3262.62 o
  18   0   0    26890.85    23263.91   1799.49 o
  20   0   0    28873.02    27072.02   1651.67 o
  22   0   0    29197.12    27762.97   1914.91 o
  24   0   0    16666.29    16347.85   1135.34 o
  26   0   0    12611.74    12340.28    680.39 o
  28   0   0     8422.09     8008.06    513.98 o
  30   0   0     3668.05     3308.20    344.83 o
   1   1   0    20450.77    22338.63    255.40 o
   3   1   0    19889.75    20054.61    288.11 o
   5   1   0    41454.21    38021.17    884.16 o
   7   1   0    12353.95    10409.20    475.22 o
   9   1   0     2443.46     2383.11    159.14 o
  11   1   0     5256.32     6464.93    269.90 o
  13   1   0     1580.08     2005.51     98.87 o
  15   1   0     4542.41     4466.18    146.15 o
  17   1   0    14325.23    13168.02    541.23 o
  19   1   0     6586.12     6259.70    270.16 o
  21   1   0     4384.78     4449.39    200.46 o
  23   1   0     2909.10     2964.35    168.28 o
  25   1   0      912.59     1077.29     80.18 o
  27   1   0     1708.83     1504.65    132.43 o
  29   1   0     1885.48     1757.50    148.09 o
   0   2   0    74037.03    77092.40    290.35 o
   2   2   0    28795.90    28762.48    145.63 o
   4   2   0     1693.81     1191.98     73.40 o
   8   2   0    41086.50    40616.68   1238.56 o
  10   2   0    12276.35    12337.67    803.19 o
  12   2   0    50095.23    52900.38   4276.03 o
  14   2   0    32432.44    31820.13   2490.41 o
  16   2   0    21241.74    20824.31   1108.46 o
  18   2   0     1150.84     1152.78     88.42 o
  20   2   0     1560.31     1711.95     94.37 o
  22   2   0      503.16      774.65     84.71 o
  24   2   0     2083.44     2254.38    139.70 o
  26   2   0     1958.94     1888.90    127.65 o
  28   2   0     5575.96     5341.27    478.64 o
  30   2   0     4776.94     4141.25    284.42 o
   1   3   0    15897.08    16696.54     97.53 o
   3   3   0    24741.90    24466.18    237.56 o
   5   3   0    75800.68    69184.38   1121.15 o
   7   3   0    50239.21    44896.62   1273.98 o
   9   3   0    51523.33    48598.91   1308.90 o
  11   3   0    65690.55    66716.19   2878.84 o
  13   3   0    32216.22    32470.01   2035.77 o
  15   3   0    25387.36    24212.52   1840.65 o
  17   3   0    32436.66    30937.95   2782.14 o
  19   3   0     5676.65     5912.24    548.39 o
  21   3   0     4926.19     5281.70    351.36 o
  23   3   0     2876.11     2864.96    244.16 o
  25   3   0     3404.79     3748.15    301.52 o
  27   3   0     8314.67     7792.36    571.72 o
  29   3   0     9603.40     8840.72    652.67 o
   0   4   0    10337.79     9163.50    108.13 o
   2   4   0     9607.49     8706.10     69.58 o
   4   4   0     1654.81     2084.36     54.20 o
   6   4   0      546.37      202.15     51.36 o
   8   4   0      412.13      284.36     53.84 o
  10   4   0      585.88      430.65     58.53 o
  14   4   0     3991.35     3667.64    236.98 o
  16   4   0      264.46      391.30     70.02 o
  18   4   0     4572.11     4683.68    414.83 o
  20   4   0       75.89      125.33     82.69 o
  22   4   0      947.01      862.73    118.27 o
  24   4   0      572.75      622.72    105.18 o
  26   4   0      173.05      266.40     79.69 o
  28   4   0      470.49      486.61     85.65 o
   1   5   0    48434.29    50089.67    380.58 o
   3   5   0    28175.86    27753.78    187.02 o
   5   5   0    12777.35    11609.95     76.81 o
   7   5   0      703.21      625.00     57.59 o
   9   5   0     2000.46     2328.73    108.85 o
  11   5   0     2808.39     3059.00    115.59 o
  13   5   0     4939.58     5084.29    231.19 o
  15   5   0     8447.20     8254.13    505.90 o
  17   5   0    11027.75    10590.74    861.31 o
  19   5   0     6435.42     5836.84    709.42 o
  21   5   0     6636.08     6606.22    738.43 o
  23   5   0     4323.49     4579.44    409.18 o
  25   5   0     3456.41     3529.91    343.57 o
   0   6   0    26892.67    26774.52    206.24 o
   2   6   0    20383.61    20815.06    205.81 o
   4   6   0     5749.55     6483.33     73.17 o
   6   6   0    10547.82    12066.06    142.88 o
   8   6   0      811.05      979.96     62.42 o
  10   6   0     9279.77     9118.09    395.01 o
  12   6   0    12415.09    11814.54    697.78 o
  14   6   0     9948.96     9127.54    832.03 o
  16   6   0    11681.76    11339.40    869.15 o
  18   6   0     4429.88     4306.70    572.17 o
  20   6   0     4281.25     3962.22    499.04 o
  22   6   0     1635.23     1593.55    161.30 o
  24   6   0     1890.76     1653.95    129.89 o
   1   7   0      460.24      753.30     67.02 o
   3   7   0        7.62       43.25     52.69 o
   5   7   0      160.66      401.03     54.45 o
   7   7   0     1108.17     1539.44     58.52 o
   9   7   0        7.54       29.13     52.37 o
  11   7   0        5.46       49.42     56.80 o
  13   7   0       19.40      169.93     49.63 o
  15   7   0      412.79      522.79     96.95 o
  17   7   0      297.09      471.70     69.54 o
  19   7   0        9.38       58.19     80.21 o
  21   7   0       49.27       19.26     84.02 o
   0   8   0     4254.56     3822.61    104.30 o
   2   8   0     1597.74     1604.57     90.42 o
   4   8   0     4392.78     4977.84    134.07 o
   6   8   0     2223.08     2883.35    102.80 o
   8   8   0     4094.78     4257.83    228.23 o
  10   8   0     3389.01     3104.27    229.95 o
  12   8   0     3052.12     2641.59    230.24 o
  14   8   0     4943.49     4115.79    536.27 o
  16   8   0      883.44      862.60     77.84 o
  18   8   0     2359.87     2484.58    426.70 o
   1   9   0     2813.73     2946.02    133.32 o
   3   9   0     2899.91     3005.59    156.32 o
   5   9   0     1292.77     1383.78     62.33 o
   7   9   0      754.13      746.46    103.90 o
   9   9   0      402.66      420.47     62.75 o
  11   9   0      581.80      356.36     61.85 o
  13   9   0      754.42      620.69     68.81 o
   0  10   0       24.46      235.15    109.44 o
   1   1   1   105432.46   102625.36   3847.26 o
   3   1   1    91407.23    96256.91   1224.12 o
   4   1   1    14391.13    14916.54    198.97 o
   5   1   1    71907.15    72426.05   1364.98 o
   7   1   1    23164.89    22906.51    668.91 o
   8   1   1        0.69       99.54     80.24 o
   9   1   1    14732.54    14306.52    446.17 o
  10   1   1      532.38      391.42     66.62 o
  11   1   1    41242.73    40581.00   1195.30 o
  12   1   1     2584.50     3227.96    100.32 o
  13   1   1    21706.70    20425.29    521.20 o
  14   1   1      589.00      467.94     69.61 o
  15   1   1    42451.90    40734.73   1071.09 o
  16   1   1     1081.06     1136.58     69.28 o
  17   1   1    37152.51    35808.21   1040.28 o
  18   1   1      170.84      258.72     59.87 o
  19   1   1    23199.09    22122.54    654.17 o
  20   1   1     1214.67     1452.79     61.39 o
  21   1   1    12258.58    11957.64    420.00 o
  22   1   1      424.05      427.82     55.76 o
  23   1   1     9640.67     9407.28    283.48 o
  24   1   1       29.02      184.32     47.16 o
  25   1   1     6133.52     6181.29    198.34 o
  26   1   1      368.37      373.46     57.17 o
  27   1   1     7118.18     6785.48    220.79 o
  28   1   1      287.12      345.27     47.55 o
  29   1   1     6084.13     5863.70    258.28 o
  30   1   1        1.74        7.31     50.52 o
   0   2   1    76679.91    76030.00    378.06 o
   1   2   1     1010.81      702.30     55.61 o
   2   2   1    15764.32    14648.81    126.22 o
   3   2   1    49105.38    45151.90    260.16 o
   4   2   1    15661.50    15908.34    127.04 o
   5   2   1    11121.06    10094.38    134.51 o
   6   2   1    29349.92    30137.96    410.11 o
   7   2   1       66.82       51.33     49.01 o
   8   2   1    28279.77    27448.27    674.30 o
  10   2   1    57629.84    54437.80   1724.84 o
  11   2   1    11367.26    10137.03    442.32 o
  12   2   1    64357.57    60813.22   2830.54 o
  13   2   1      389.83      492.37     60.61 o
  14   2   1    47907.96    47816.78   2151.70 o
  15   2   1        3.57      127.81     67.88 o
  16   2   1    21312.97    21531.82    791.57 o
  17   2   1     1165.01     1139.63     65.47 o
  18   2   1     6686.95     6863.76    243.59 o
  19   2   1      237.11      364.28     64.12 o
  20   2   1     1884.40     1973.94     83.35 o
  21   2   1      466.72      496.79     55.89 o
  22   2   1     1782.67     1894.64     71.15 o
  23   2   1        3.28      -21.27     52.88 o
  24   2   1     3349.99     3447.85    164.40 o
  25   2   1        0.12       87.25     55.37 o
  26   2   1     5494.02     5513.62    279.81 o
  27   2   1       58.40      136.10     52.58 o
  28   2   1     8441.55     8250.47    407.14 o
  29   2   1       17.24      102.77     47.34 o
  30   2   1     5772.52     5086.83    375.28 o
   1   3   1     1861.38     1497.21     47.47 o
   2   3   1     1532.92     1103.43     45.66 o
   3   3   1     2895.35     2962.23     46.94 o
   4   3   1     2151.78     1614.63     48.00 o
   5   3   1      971.98     1215.35     43.22 o
   6   3   1       29.36       47.26     42.19 o
   7   3   1      239.62      371.47     41.91 o
   8   3   1      244.61       65.03     44.02 o
   9   3   1     2658.35     2766.28     62.67 o
  11   3   1     2728.07     2494.25     60.41 o
  12   3   1     1573.30     1627.08     80.05 o
  13   3   1     3562.31     3534.79    151.78 o
  14   3   1      460.55      277.11     55.34 o
  15   3   1      975.83     1121.57     62.62 o
  16   3   1        0.56      -10.50     58.80 o
  17   3   1     1622.74     1988.46    142.94 o
  18   3   1      201.62      248.69     61.32 o
  19   3   1       21.11       88.02     58.17 o
  20   3   1       36.79      130.10     54.79 o
  21   3   1      565.89      672.80     58.35 o
  22   3   1        8.98      116.33     60.70 o
  23   3   1       14.11       67.93     53.75 o
  24   3   1        1.73       51.93     62.30 o
  25   3   1      768.71      758.04     60.67 o
  26   3   1        8.79      195.72     57.06 o
  27   3   1      455.16      632.67     53.37 o
  28   3   1        4.12       86.15     56.61 o
  29   3   1      151.56      236.94     53.39 o
   0   4   1   114297.26   110751.56    424.95 o
   1   4   1     1857.25     1587.04     47.38 o
   2   4   1    57365.81    54808.75    211.11 o
   3   4   1      683.91      446.36     39.24 o
   4   4   1    35475.38    34714.56    291.62 o
   5   4   1      487.58      432.46     39.15 o
   6   4   1    18432.13    18920.58    159.22 o
   7   4   1     2229.87     1907.48     44.62 o
   8   4   1     6128.24     6175.95     70.58 o
   9   4   1      829.22      655.49     39.39 o
  10   4   1    10998.07    10475.64    211.20 o
  11   4   1     1961.32     1840.86     54.73 o
  12   4   1    16012.12    15602.08    446.63 o
  13   4   1      152.58      184.26     46.17 o
  14   4   1    22285.30    21541.48    893.74 o
  15   4   1      845.01      712.31     50.09 o
  16   4   1    21656.44    22190.56   1116.05 o
  17   4   1      821.28      849.99     54.44 o
  18   4   1    13109.43    13834.94    797.74 o
  19   4   1     2187.59     2302.01    168.07 o
  20   4   1    13887.82    14014.13    886.06 o
  21   4   1      481.95      438.40     64.20 o
  22   4   1     6808.22     6922.05    431.45 o
  23   4   1       51.98       55.00     65.07 o
  24   4   1     7745.72     7754.60    461.48 o
  25   4   1      229.29      244.87     62.35 o
  26   4   1     6254.75     5881.12    293.16 o
  27   4   1      206.76      276.65     58.87 o
  28   4   1     4820.00     4319.70    215.15 o
   1   5   1    25235.96    25011.38    317.68 o
   2   5   1      712.82      621.08     38.29 o
   3   5   1    18590.75    17841.45    326.52 o
   4   5   1     3685.61     3486.31     42.79 o
   5   5   1     7833.68     7359.55     77.76 o
   6   5   1        1.22       43.89     40.81 o
   7   5   1     4795.94     4762.52     68.96 o
   8   5   1        1.94       63.01     41.74 o
   9   5   1      513.73      588.44     44.79 o
  10   5   1      164.09      111.18     40.78 o
  11   5   1     1566.11     1757.94     41.98 o
  12   5   1      242.99      309.03     37.56 o
  13   5   1     3078.22     2980.62     94.07 o
  14   5   1        0.33       61.93     42.23 o
  15   5   1     4001.40     4023.28    155.58 o
  16   5   1        5.58       78.48     44.01 o
  17   5   1    13470.53    13137.13    737.33 o
  18   5   1        0.05       97.77     48.72 o
  19   5   1     4251.68     4259.65    301.00 o
  20   5   1      545.69      412.08     67.70 o
  21   5   1     7627.54     7538.33    511.05 o
  22   5   1       15.34      103.98     54.26 o
  23   5   1     2501.48     2670.28    204.51 o
  24   5   1      107.17      127.16     59.60 o
  25   5   1     1277.99     1188.92     70.71 o
  26   5   1       96.54      193.92     62.88 o
   0   6   1     3491.00     3320.53     74.13 o
   1   6   1      112.18      218.06     38.02 o
   2   6   1     2385.68     2296.37     55.35 o
   3   6   1        0.64      108.00     38.28 o
   4   6   1     2605.32     2848.81     44.01 o
   5   6   1      279.09      361.47     39.80 o
   6   6   1     1061.53     1272.28     39.07 o
   7   6   1        0.64       92.97     40.56 o
   8   6   1     1500.30     1743.42     45.27 o
   9   6   1      202.60      396.56     38.31 o
  10   6   1     1217.41     1200.36     51.24 o
  11   6   1        5.93       20.85     39.22 o
  12   6   1     1778.57     1752.38     80.41 o
  13   6   1       42.97      182.62     42.67 o
  14   6   1     2585.46     2462.65    127.17 o
  15   6   1       20.93      104.00     46.02 o
  16   6   1     1815.63     1761.95     90.87 o
  17   6   1       29.12      100.82     45.07 o
  18   6   1     1106.69     1072.91     77.84 o
  19   6   1      185.20      178.52     48.50 o
  20   6   1      977.98      931.81     83.10 o
  21   6   1       78.79       24.54     53.42 o
  22   6   1      232.21      325.07     55.31 o
  23   6   1       78.68      215.77     56.45 o
  24   6   1      293.96      235.45     58.50 o
   1   7   1     3866.96     3975.57    137.35 o
   2   7   1      620.66      784.00     39.61 o
   3   7   1     5728.33     6197.21     70.07 o
   4   7   1      194.38      293.22     38.72 o
   5   7   1     5407.65     5590.72     47.36 o
   6   7   1     1024.56      887.67     40.47 o
   7   7   1     7671.24     7986.39    219.61 o
   8   7   1       62.46      130.60     37.20 o
   9   7   1    11896.37    12289.56    435.09 o
  10   7   1       71.56      200.07     38.88 o
  11   7   1    11210.83    11008.01    526.95 o
  12   7   1      202.06      290.50     38.38 o
  13   7   1    11403.82    11189.64    573.81 o
  14   7   1       60.04       25.10     39.19 o
  15   7   1     7012.97     6460.61    437.50 o
  16   7   1      175.37      159.41     44.66 o
  17   7   1     4084.70     3627.50    214.15 o
  18   7   1       13.53       97.98     50.38 o
  19   7   1     1300.95     1125.63    136.06 o
  20   7   1       38.75       15.56     53.96 o
  21   7   1      652.13      549.25     80.16 o
  22   7   1        3.07      120.80     87.45 o
   0   8   1      902.08      957.33     48.29 o
   1   8   1      161.79      278.55     38.46 o
   2   8   1      835.16      939.55     61.92 o
   3   8   1       17.43      103.22     41.35 o
   4   8   1      616.59      676.77     41.02 o
   5   8   1      415.22      487.40     40.72 o
   6   8   1     1089.90     1051.78     50.40 o
   7   8   1        0.01        3.39     35.47 o
   8   8   1      852.15      894.33     53.30 o
   9   8   1       34.87      129.18     47.35 o
  10   8   1     1241.88     1238.20     66.31 o
  11   8   1      121.63      169.62     38.18 o
  12   8   1     1030.69     1052.68     67.55 o
  13   8   1        8.52        9.63     40.12 o
  14   8   1      983.74      993.83     64.92 o
  15   8   1       41.28       31.37     44.57 o
  16   8   1      417.51      314.94     46.49 o
  17   8   1       18.60       10.88     48.86 o
  18   8   1      392.68      321.51     50.63 o
   1   9   1     1644.54     1622.25     46.74 o
   2   9   1       42.34      138.87     39.66 o
   3   9   1     1186.96     1085.26     54.53 o
   4   9   1       11.14       94.93     48.15 o
   5   9   1      724.52      743.20     46.94 o
   6   9   1        0.16       55.29     40.29 o
   7   9   1      298.44      332.23     40.02 o
   8   9   1       34.44       39.17     42.11 o
   9   9   1      372.44      403.11     41.66 o
  10   9   1       87.93      121.53     39.12 o
  11   9   1      489.47      461.06     43.41 o
  12   9   1       34.11        2.20     43.78 o
  13   9   1      258.64      271.21     40.46 o
   0   0   2   123387.41   128814.71   4023.18 o
   1   0   2    13442.60    14424.55    286.65 o
   2   0   2   100947.92   109188.84   2363.51 o
   3   0   2    20596.27    22077.56    445.09 o
   4   0   2   205151.98   197545.06   3636.40 o
   6   0   2    57544.39    54269.64   1753.04 o
   7   0   2    25896.67    26346.33    902.02 o
   9   0   2    20580.77    21073.08    782.33 o
  10   0   2    45637.46    43694.55   1640.44 o
  11   0   2     8709.97     7961.60    323.39 o
  12   0   2     6913.04     5832.78    283.10 o
  13   0   2      713.41      852.30    101.31 o
  14   0   2    30023.24    30092.82   1406.78 o
  15   0   2    12678.57    11922.54    526.04 o
  16   0   2    34924.00    32902.30   1540.87 o
  17   0   2    12222.70    11450.80    530.64 o
  18   0   2    64672.00    59436.40   2976.11 o
  19   0   2     7773.27     7225.47    310.91 o
  20   0   2    39161.75    37777.29   1416.39 o
  21   0   2      194.36      254.74     74.95 o
  22   0   2    21544.68    19844.44    881.92 o
  23   0   2     1451.85     1366.00    109.07 o
  24   0   2    11335.66    10538.41    502.41 o
  25   0   2     3751.83     3546.91    199.39 o
  26   0   2    10570.18     9962.24    622.02 o
  27   0   2     1526.81     1571.03     90.75 o
  28   0   2     5134.49     5133.61    247.74 o
  29   0   2      510.42      561.43    100.97 o
  30   0   2     3544.05     3157.02    373.10 o
   1   1   2    34862.43    35863.60    236.20 o
   2   1   2      530.21      416.21     58.12 o
   3   1   2    20274.79    21687.25    296.16 o
   4   1   2      552.06      588.14     72.64 o
   5   1   2     2461.93     3273.13     80.96 o
   6   1   2        5.60       35.38     73.94 o
   7   1   2     5607.14     6881.26    161.95 o
   8   1   2       28.84      111.85     80.63 o
   9   1   2     6164.58     6341.21    202.43 o
  10   1   2      400.18      369.90     73.58 o
  11   1   2    10148.74     9051.69    275.29 o
  12   1   2     1642.83     1685.87     70.28 o
  13   1   2    13147.92    11789.41    326.73 o
  14   1   2       57.19      150.31     66.53 o
  15   1   2    11385.24    10853.42    297.56 o
  16   1   2       45.82       93.36     65.56 o
  17   1   2     3327.46     3477.35    116.58 o
  18   1   2      297.38      238.67     55.75 o
  19   1   2     3493.94     3425.35     76.85 o
  20   1   2      399.81      443.40     56.38 o
  21   1   2     2420.80     2540.82     76.59 o
  22   1   2      412.13      424.37     54.54 o
  23   1   2     3664.21     3570.67    128.83 o
  24   1   2      280.38      346.26     50.90 o
  25   1   2     2669.62     2718.30    117.03 o
  26   1   2      102.86      183.49     50.82 o
  27   1   2     2053.29     2044.32    114.87 o
  28   1   2      131.90      213.76     45.37 o
  29   1   2     1338.24     1189.03     79.26 o
  30   1   2      111.39      125.08     47.26 o
   1   2   2     1662.09     1344.94     57.50 o
   2   2   2    72900.34    73158.57    658.22 o
   3   2   2    35387.55    37498.17    449.06 o
   4   2   2     9140.18     9585.10    109.69 o
   5   2   2    17555.67    18193.57    211.31 o
   6   2   2    13667.84    14853.90    219.96 o
   7   2   2     2389.63     2108.83     52.28 o
   8   2   2    26584.28    26114.29    653.35 o
   9   2   2       21.79      123.60     49.67 o
  10   2   2    26643.96    25276.66    985.49 o
  11   2   2     2857.48     2715.28    100.25 o
  12   2   2    39265.21    37085.21   1598.10 o
  13   2   2     2351.37     2270.14    121.50 o
  14   2   2    15733.56    15300.59    672.11 o
  15   2   2      453.99      424.27     63.47 o
  16   2   2     9790.78    10480.03    381.08 o
  17   2   2      388.46      371.50     58.72 o
  18   2   2    12061.46    12760.73    459.62 o
  19   2   2      628.38      662.63     61.31 o
  20   2   2     2499.03     2551.48     81.38 o
  21   2   2      311.36      343.37     57.70 o
  22   2   2     1185.15     1188.02     65.12 o
  23   2   2       64.35      142.65     52.94 o
  24   2   2     2781.55     2765.93    116.15 o
  25   2   2        0.33       39.58     54.30 o
  26   2   2     2667.87     2798.16    114.05 o
  27   2   2       21.16       29.71     52.19 o
  28   2   2     3638.44     3566.85    196.70 o
  29   2   2       87.16      196.54     55.39 o
  30   2   2     2579.99     2195.00    202.14 o
   2   3   2     3158.83     3673.79     70.49 o
   3   3   2    34232.00    33647.65    162.81 o
   4   3   2    10201.30    10709.23     94.55 o
   5   3   2    14789.67    15186.58    433.94 o
   6   3   2     9658.61     9735.35     92.61 o
   7   3   2    42552.39    45104.84    686.18 o
   9   3   2    48449.02    46808.71   1067.33 o
  10   3   2      118.96      139.11     46.96 o
  11   3   2    59287.15    54631.91   1684.81 o
  12   3   2     6982.70     6592.39    211.09 o
  13   3   2    56448.99    53519.73   2235.42 o
  14   3   2     3283.46     2749.52    110.99 o
  15   3   2    37510.45    37883.90   1942.19 o
  16   3   2     1402.00     1344.40     59.41 o
  17   3   2    10720.23    11235.88    631.28 o
  18   3   2      967.61     1077.78     61.64 o
  19   3   2     6287.40     6705.97    395.34 o
  20   3   2     1796.12     1686.81     72.55 o
  21   3   2     4843.37     4998.78    224.12 o
  22   3   2      350.60      465.08     60.20 o
  23   3   2     5922.46     5861.38    270.48 o
  24   3   2       55.99      201.86     59.96 o
  25   3   2     8013.20     7891.75    387.54 o
  26   3   2       36.59       31.09     57.53 o
  27   3   2     8126.21     8289.58    378.16 o
  28   3   2        3.33       39.09     52.76 o
  29   3   2     6547.43     5718.49    358.28 o
   0   4   2     1239.09     1383.96     58.85 o
   1   4   2      272.00      211.86     38.47 o
   2   4   2     1779.85     1656.74     40.44 o
   3   4   2      313.10      173.38     36.58 o
   4   4   2     4138.05     3566.20     50.33 o
   5   4   2     1100.84     1004.05     36.82 o
   6   4   2     2129.36     1485.99     45.44 o
   7   4   2      781.68      740.45     41.80 o
   8   4   2     9061.12     8525.87     98.34 o
   9   4   2      146.44       71.87     40.71 o
  10   4   2       53.22      150.47     44.85 o
  11   4   2      541.96      527.88     44.37 o
  13   4   2       28.25       17.27     44.57 o
  14   4   2      796.08      887.62     49.99 o
  15   4   2      120.20      158.85     50.57 o
  16   4   2      957.45      953.27     59.39 o
  17   4   2      637.80      620.80     49.24 o
  18   4   2     2321.64     2413.55    151.32 o
  19   4   2       56.48       82.30     59.29 o
  20   4   2     1100.11     1302.26    133.24 o
  21   4   2       10.39       46.23     60.59 o
  22   4   2      805.63      959.30     68.91 o
  23   4   2      117.26      144.80     58.34 o
  24   4   2      232.79      258.91     57.39 o
  25   4   2       47.47      143.33     57.07 o
  26   4   2       14.12       32.28     59.84 o
  27   4   2        3.56       26.49     54.74 o
  28   4   2      337.93      299.59     58.55 o
   1   5   2    22922.10    21924.23     87.26 o
   2   5   2        9.15       86.84     38.80 o
   3   5   2    22419.07    22631.62    245.00 o
   4   5   2      223.04      228.30     39.62 o
   5   5   2     8846.46     9670.78     98.00 o
   6   5   2     1010.48     1089.44     41.22 o
   7   5   2     9292.78    10107.87     94.22 o
   8   5   2      685.80      891.11     40.06 o
   9   5   2     4091.09     4079.07    112.81 o
  10   5   2     1668.31     1814.32     43.05 o
  11   5   2     3623.23     3288.73     84.60 o
  12   5   2       31.05       36.48     40.95 o
  13   5   2     5888.10     5744.03    178.81 o
  14   5   2      726.98      741.60     43.30 o
  15   5   2     7543.05     7763.85    368.67 o
  16   5   2     1644.99     1798.79     69.48 o
  17   5   2     7672.34     7826.37    388.85 o
  18   5   2      824.20      784.87     54.87 o
  19   5   2     8172.73     8862.58    523.44 o
  20   5   2      666.65      667.43     77.06 o
  21   5   2     5684.02     5734.81    432.69 o
  22   5   2       89.84       97.82     55.00 o
  23   5   2     4115.21     4011.35    276.18 o
  24   5   2      382.17      403.51     57.01 o
  25   5   2     2762.97     2419.17    145.28 o
  26   5   2      647.46      461.68     58.85 o
   0   6   2     9022.97     8408.33    737.54 o
   1   6   2       34.78       52.62     37.23 o
   2   6   2    15362.84    15865.45    125.60 o
   3   6   2      867.63      816.83     39.38 o
   4   6   2     8070.59     7886.76     82.86 o
   5   6   2     1004.34     1019.99     42.71 o
   6   6   2    14031.05    13935.68    221.97 o
   7   6   2      108.13      157.39     39.91 o
   8   6   2     7830.30     7924.74    147.54 o
   9   6   2      123.04      176.25     37.86 o
  10   6   2     8557.28     9614.48    253.28 o
  11   6   2      706.48      760.47     39.32 o
  12   6   2     7195.07     7760.23    313.93 o
  13   6   2       10.44       93.43     40.60 o
  14   6   2     6031.47     5870.83    301.52 o
  15   6   2        3.20      104.24     42.05 o
  16   6   2    11640.10    10792.00    592.35 o
  17   6   2      482.24      498.92     40.65 o
  18   6   2     2888.08     2553.67    160.77 o
  19   6   2      117.88      214.09     49.80 o
  20   6   2     6562.75     6359.40    458.62 o
  21   6   2       10.52       23.21     53.91 o
  22   6   2     2025.66     2092.51    209.21 o
  23   6   2       12.84      135.67     56.82 o
  24   6   2     2012.01     1796.09    181.83 o
   1   7   2      146.62      341.56     40.85 o
   2   7   2        0.13       48.85     45.18 o
   3   7   2        0.35       41.82     35.18 o
   4   7   2      188.71      300.31     38.94 o
   5   7   2        2.83      161.32     40.86 o
   6   7   2       88.33      147.92     37.00 o
   7   7   2       13.20       75.18     39.15 o
   8   7   2        0.31       79.78     41.90 o
   9   7   2       71.63      186.08     40.50 o
  10   7   2       86.39      128.26     39.25 o
  11   7   2       57.27      196.20     39.79 o
  12   7   2       12.01      132.86     41.44 o
  13   7   2      117.32      169.30     41.41 o
  14   7   2      549.67      636.68     57.36 o
  15   7   2        1.91       85.06     39.57 o
  16   7   2       83.74       34.32     43.32 o
  17   7   2       28.03       92.45     43.32 o
  18   7   2      273.54      334.76     52.94 o
  19   7   2       77.86       88.29     48.36 o
  20   7   2      191.09      163.05     60.98 o
  21   7   2        2.69      100.96     54.54 o
   0   8   2     3399.37     3863.96     65.44 o
   1   8   2       37.49       46.04     37.06 o
   2   8   2     3187.89     3537.74     51.73 o
   3   8   2      367.39      248.95     42.53 o
   4   8   2     3379.85     3148.18     70.79 o
   5   8   2      471.84      400.49     38.29 o
   6   8   2     1596.37     1575.87     51.07 o
   7   8   2      109.23      185.01     39.41 o
   8   8   2     4263.12     3947.98    155.75 o
   9   8   2        0.21       97.96     39.45 o
  10   8   2     3046.02     3250.23    162.32 o
  11   8   2      198.69      215.01     39.60 o
  12   8   2     3219.04     3375.75    204.49 o
  13   8   2       82.59       69.27     42.17 o
  14   8   2     3876.19     3734.14    290.51 o
  15   8   2      287.36      278.44     45.06 o
  16   8   2     1333.54     1221.26     94.30 o
  17   8   2        7.28       22.91     48.08 o
  18   8   2     1399.96     1111.10    119.00 o
   1   9   2     2644.00     2743.30     61.32 o
   2   9   2       16.51       46.82     39.85 o
   3   9   2     1950.61     1988.12    105.36 o
   4   9   2       86.15      136.96     44.13 o
   5   9   2     1327.85     1256.61     45.10 o
   6   9   2        7.67       28.29     37.60 o
   7   9   2      965.55      928.57     61.17 o
   8   9   2       35.18      103.34     38.60 o
   9   9   2      779.76      847.69     60.44 o
  10   9   2       20.04      119.18     41.73 o
  11   9   2      628.56      625.70     44.58 o
  12   9   2        3.91      102.44     42.03 o
  13   9   2      669.29      523.20     68.18 o
   1   1   3   128004.65   126738.71   2018.28 o
   2   1   3     2265.18     2551.60     65.65 o
   3   1   3    52181.50    52261.64    451.80 o
   4   1   3    15345.35    15293.75    196.15 o
   5   1   3    24401.02    23874.24    444.92 o
   6   1   3       29.24      132.46     70.52 o
   7   1   3    55479.77    55207.06   1282.07 o
   8   1   3     1435.78     1506.57     66.38 o
   9   1   3    48786.00    49990.60   1331.27 o
  10   1   3     1234.68     1094.73     66.33 o
  11   1   3    20474.13    20975.58    579.23 o
  12   1   3     1985.43     1595.60     71.62 o
  13   1   3    56055.89    55684.56   1765.05 o
  14   1   3        6.31       30.06     61.47 o
  15   1   3    27440.97    25860.01    799.25 o
  16   1   3     7179.17     7126.04    234.82 o
  17   1   3    12113.87    10923.10    403.45 o
  18   1   3      544.71      595.60     64.02 o
  19   1   3    15138.99    14614.57    531.53 o
  20   1   3      711.35      635.81     59.78 o
  21   1   3    13451.66    13718.56    475.31 o
  22   1   3      376.39      508.37     55.54 o
  23   1   3    14767.47    14841.38    489.80 o
  24   1   3     1598.32     1444.31     63.21 o
  25   1   3     9904.23     9967.48    339.49 o
  26   1   3      352.31      406.56     50.42 o
  27   1   3     6540.12     6454.51    306.52 o
  28   1   3      114.21       88.44     51.93 o
  29   1   3     5255.99     4549.69    301.66 o
  30   1   3        0.23       80.53     49.84 o
   0   2   3     1131.77     1013.06     91.24 o
   2   2   3    29517.71    30308.01    314.58 o
   3   2   3    63306.05    67079.16    847.90 o
   4   2   3    48960.95    46948.62    533.53 o
   5   2   3    27629.75    28518.72    358.60 o
   6   2   3    50714.72    45670.97    873.51 o
   7   2   3    13722.20    12751.38    306.14 o
   8   2   3    70266.25    68397.66   1934.33 o
   9   2   3     1795.26     1329.85     51.30 o
  10   2   3    34949.39    36016.06   1229.70 o
  11   2   3     3092.21     3910.52    157.95 o
  12   2   3    18704.71    19457.35    698.54 o
  13   2   3     4700.15     4438.41    169.35 o
  14   2   3    12067.66    12587.30    509.23 o
  15   2   3     9719.07     9453.02    370.70 o
  16   2   3    13095.64    12718.16    425.54 o
  17   2   3      668.21      585.30     60.43 o
  18   2   3    16359.98    16266.30    534.75 o
  19   2   3      297.51      471.28     58.37 o
  20   2   3     8152.99     8410.25    236.78 o
  21   2   3     2489.37     2563.36     95.48 o
  22   2   3     8813.79     8632.55    373.55 o
  23   2   3       93.45      182.92     54.30 o
  24   2   3     4605.95     4834.04    193.57 o
  25   2   3      125.56      171.32     50.94 o
  26   2   3     4620.83     4473.60    218.61 o
  27   2   3      128.65      143.69     47.43 o
  28   2   3     4076.39     3796.71    144.34 o
  29   2   3        9.61       31.05     50.32 o
   1   3   3     1297.06     1643.76     46.13 o
   2   3   3      244.73      385.39     40.51 o
   3   3   3     1175.96     1044.08     42.17 o
   4   3   3      302.10      468.83     46.19 o
   6   3   3      605.89      642.21     38.51 o
   7   3   3    11346.05    10127.52    190.88 o
   8   3   3     1189.95     1026.50     44.01 o
   9   3   3     1522.13     1474.58     50.59 o
  10   3   3       67.82      248.40     51.72 o
  12   3   3       31.58       60.88     47.08 o
  13   3   3     1731.95     2171.48     87.79 o
  14   3   3      478.96      389.62     52.33 o
  15   3   3      182.70      271.47     46.17 o
  16   3   3       97.31       48.11     53.03 o
  17   3   3     1979.16     1818.72     86.15 o
  18   3   3        2.75      140.04     53.54 o
  19   3   3      164.23      330.01     57.35 o
  20   3   3       83.81      126.26     55.67 o
  21   3   3     1505.54     1838.40     77.15 o
  22   3   3        3.57       53.61     60.09 o
  23   3   3      302.86      535.52     59.91 o
  24   3   3        9.62       25.56     54.46 o
  25   3   3      129.29      205.15     52.13 o
  26   3   3        8.01      124.22     54.59 o
  27   3   3      206.51      249.15     58.76 o
  28   3   3        3.01       67.22     51.47 o
  29   3   3      287.27      190.03     56.53 o
   0   4   3    11734.25    12246.38     97.19 o
   1   4   3       58.57      175.42     39.50 o
   2   4   3    48894.44    49680.01    381.65 o
   3   4   3      456.25      360.78     33.05 o
   4   4   3    33360.62    31130.19    212.59 o
   5   4   3     2668.54     2963.07     45.07 o
   6   4   3    30557.85    28399.33    361.32 o
   7   4   3     1479.49     1813.35     44.99 o
   8   4   3    30223.86    29231.95    500.66 o
   9   4   3     2347.83     2407.53     68.73 o
  10   4   3    18643.06    19006.60    415.46 o
  11   4   3      442.10      478.31     44.20 o
  12   4   3    14284.14    14950.87    436.70 o
  13   4   3      547.25      592.84     46.10 o
  14   4   3    10255.30     9821.29    440.44 o
  15   4   3     1562.34     1689.83     73.50 o
  16   4   3    13412.29    12790.76    671.67 o
  17   4   3      838.78      837.84     50.62 o
  18   4   3    15413.83    14980.09    847.37 o
  19   4   3     2676.40     2456.03    167.69 o
  20   4   3    10165.28    10309.53    663.33 o
  21   4   3      323.20      288.39     56.09 o
  22   4   3    11765.72    11917.86    702.05 o
  23   4   3      194.98      277.66     56.41 o
  24   4   3     6950.29     7245.01    336.33 o
  25   4   3      943.68      823.96     59.75 o
  26   4   3     4848.55     4640.94    221.72 o
  27   4   3      621.37      546.09     54.41 o
   1   5   3    17478.12    16887.08     74.00 o
   2   5   3       18.37       59.18     38.18 o
   3   5   3     9867.78     9809.06     86.62 o
   4   5   3       38.72       92.49     38.08 o
   5   5   3     7196.52     8250.75     71.09 o
   6   5   3     2099.73     2019.20     41.19 o
   7   5   3     2889.32     3210.23     42.80 o
   8   5   3     2593.37     2308.58     61.29 o
   9   5   3     4639.46     4691.26    103.06 o
  10   5   3      204.40      131.93     41.78 o
  11   5   3     6893.02     6461.05    193.94 o
  12   5   3       81.59       90.20     39.45 o
  13   5   3     6205.56     5934.61    188.04 o
  14   5   3      706.67      683.77     44.27 o
  15   5   3     5362.87     5486.72    254.94 o
  16   5   3     4267.10     4116.80    199.20 o
  17   5   3     2783.97     2985.88    168.32 o
  18   5   3      241.52      372.71     47.74 o
  19   5   3     4061.62     3975.95    198.41 o
  20   5   3      189.53       95.81     54.55 o
  21   5   3     3500.52     3386.83    246.99 o
  22   5   3      140.47      234.01     54.62 o
  23   5   3     2258.17     2218.91    163.14 o
  24   5   3      763.69      902.91     55.23 o
  25   5   3     3071.62     2993.97    174.05 o
  26   5   3      270.88      299.17     63.54 o
   0   6   3     1991.05     2568.17    145.44 o
   1   6   3        4.57       35.14     40.46 o
   2   6   3     4025.51     4382.23     55.89 o
   3   6   3      940.13     1199.19     41.38 o
   4   6   3     1261.70     1183.16     40.16 o
   5   6   3      170.87      209.47     38.69 o
   6   6   3     1083.15      891.03     39.50 o
   7   6   3       80.37      110.16     36.62 o
   8   6   3     1568.92     1495.27     51.87 o
   9   6   3      483.86      640.13     38.10 o
  10   6   3     2058.97     2470.28     61.61 o
  11   6   3      277.70      322.53     35.63 o
  12   6   3     2253.83     2672.16     96.15 o
  13   6   3      142.58      237.65     46.53 o
  14   6   3     1939.26     2151.17    106.68 o
  15   6   3        0.05       42.07     39.46 o
  16   6   3      676.43      638.15     45.66 o
  17   6   3      241.13      253.49     46.55 o
  18   6   3     1286.68     1055.51     66.66 o
  19   6   3       16.54       16.37     46.70 o
  20   6   3      132.66      181.75     45.25 o
  21   6   3       48.31      169.66     46.39 o
  22   6   3     1131.46     1131.64     86.37 o
  23   6   3      181.13      259.10     56.58 o
  24   6   3      570.56      565.84     58.94 o
   1   7   3     5252.53     5049.70     43.80 o
   2   7   3     1490.43     1379.21     43.24 o
   3   7   3     5474.46     5973.50     59.80 o
   4   7   3     3312.48     3200.76     62.17 o
   5   7   3     8001.88     8816.49    163.43 o
   6   7   3     1699.76     1833.93     40.20 o
   7   7   3     8667.28     9362.64    214.04 o
   8   7   3      764.97      930.12     43.89 o
   9   7   3     8949.71     9170.31    345.48 o
  10   7   3       26.86       81.82     40.16 o
  11   7   3     7186.60     6740.09    278.10 o
  12   7   3      792.39      849.87     41.53 o
  13   7   3     6738.02     6492.19    369.23 o
  14   7   3     1293.77     1325.26     73.17 o
  15   7   3     4214.90     4051.94    225.61 o
  16   7   3      195.09      197.64     45.10 o
  17   7   3     2372.23     2348.22    161.59 o
  18   7   3      289.12      210.11     49.76 o
  19   7   3     3403.21     3081.65    306.54 o
  20   7   3        0.95       17.59     52.90 o
  21   7   3     1700.06     1521.75    142.31 o
   0   8   3      399.75      282.75     54.11 o
   1   8   3        6.84       48.68     35.13 o
   2   8   3      544.56      550.92     43.89 o
   3   8   3       60.12       39.24     38.81 o
   4   8   3     1375.53     1609.75     50.85 o
   5   8   3      316.03      315.19     39.35 o
   6   8   3      994.37     1259.52     41.64 o
   7   8   3        0.07       66.05     39.33 o
   8   8   3     1447.62     1696.33     57.86 o
   9   8   3      121.84      202.74     42.51 o
  10   8   3      767.03      755.01     43.28 o
  11   8   3       40.54       24.20     42.39 o
  12   8   3      775.42      691.09     43.45 o
  13   8   3      311.85      271.42     43.01 o
  14   8   3      240.37      217.48     41.02 o
  15   8   3       22.51       80.35     41.88 o
  16   8   3      723.51      721.10     48.49 o
  17   8   3       73.02      101.14     48.15 o
  18   8   3      254.90      287.84     67.88 o
   1   9   3      740.05      588.93     43.09 o
   2   9   3        2.64       -7.89     39.31 o
   3   9   3      709.74      740.44     46.02 o
   4   9   3       20.45      101.82     40.18 o
   5   9   3      993.48      994.36     43.95 o
   6   9   3       39.89       37.68     41.75 o
   7   9   3     1013.24     1082.65     74.13 o
   8   9   3        2.29       82.32     41.43 o
   9   9   3      430.30      492.83     43.91 o
  10   9   3       67.48       73.01     41.36 o
  11   9   3      501.21      311.37     46.08 o
  12   9   3        8.10       25.34     44.41 o
   0   0   4    90705.14    91495.04   5752.15 o
   1   0   4       33.43      168.79     86.43 o
   2   0   4    41088.31    40847.25    889.50 o
   3   0   4    48971.78    52232.80   1248.58 o
   4   0   4    68155.12    69984.20   1684.33 o
   5   0   4    20288.91    20132.03    674.12 o
   6   0   4    99525.34   102574.04   4186.34 o
   7   0   4    19164.43    18810.46    812.83 o
   8   0   4   102964.96   106572.27   4909.34 o
   9   0   4     4054.53     3670.70    184.85 o
  10   0   4    63192.52    63055.06   3498.58 o
  11   0   4       36.25      112.40    104.67 o
  12   0   4    37599.96    35368.56   2475.41 o
  13   0   4     2010.39     1395.78     91.27 o
  14   0   4    24228.76    23062.22   1382.24 o
  15   0   4     4864.95     4308.93    243.33 o
  16   0   4    22566.06    21489.88   1376.67 o
  17   0   4    11021.29    11055.66    781.02 o
  18   0   4    13366.34    12626.74    840.28 o
  19   0   4     1529.07     1712.91     87.36 o
  20   0   4    15218.28    14794.23    924.30 o
  21   0   4     3115.83     3163.08    137.06 o
  22   0   4    26363.54    24676.86   1338.14 o
  23   0   4     1963.31     1777.42    110.05 o
  24   0   4    13136.23    13018.32    923.45 o
  25   0   4     3931.29     3788.68    281.27 o
  26   0   4    10928.28    10975.67    576.72 o
  27   0   4     2681.89     2686.24    197.67 o
  28   0   4     5006.76     4677.51    503.94 o
  29   0   4     1100.43     1124.87    107.57 o
  30   0   4     5151.91     4715.87    385.10 o
   1   1   4     9895.74     9870.59    107.75 o
   3   1   4    10098.32     9979.08    114.54 o
   4   1   4     2283.77     1874.40     62.06 o
   5   1   4    22951.25    22403.77    352.36 o
   6   1   4      212.23      287.58     64.80 o
   7   1   4    14949.97    13828.04    363.52 o
   8   1   4     3544.75     3141.53     87.96 o
   9   1   4    15282.36    15068.48    417.15 o
  10   1   4     1358.80      941.95     65.31 o
  11   1   4     5403.83     5679.77    196.34 o
  12   1   4     1058.89     1097.60     64.44 o
  13   1   4     5337.54     5810.37    193.88 o
  14   1   4      842.63      786.08     69.22 o
  15   1   4     2877.65     3036.45    109.26 o
  16   1   4      881.18      876.97     63.76 o
  17   1   4     3299.37     3377.16    104.89 o
  18   1   4     2261.39     2212.07     86.13 o
  19   1   4     6813.69     6957.01    287.65 o
  20   1   4      281.97      218.85     61.78 o
  21   1   4     3401.63     3472.39    156.76 o
  22   1   4       59.30       34.37     49.56 o
  23   1   4     3166.43     3134.13    131.04 o
  24   1   4      592.08      568.52     52.82 o
  25   1   4     2086.63     2038.29     95.36 o
  26   1   4       36.67      160.67     53.62 o
  27   1   4     1137.34     1066.61     89.34 o
  28   1   4        3.50       47.67     47.89 o
  29   1   4      895.70      900.39     72.79 o
  30   1   4       84.46      179.56     48.32 o
   0   2   4     7452.98     6997.15     89.40 o
   1   2   4     9161.48     8858.22     64.82 o
   2   2   4    38332.90    38347.27    255.38 o
   3   2   4     4013.90     3258.25     53.97 o
   4   2   4    18873.84    18552.55    191.59 o
   5   2   4    16928.70    16548.21    241.84 o
   6   2   4    20044.67    19851.33    340.70 o
   7   2   4     3800.73     4202.33     62.43 o
   8   2   4    55837.84    57706.34   1255.22 o
  10   2   4     6111.92     6054.14    149.33 o
  11   2   4     1629.12     1612.38     67.68 o
  12   2   4    11776.01    12437.23    411.85 o
  13   2   4     2324.12     2673.57    107.74 o
  14   2   4     5881.33     5867.54    185.54 o
  15   2   4     2487.09     3025.38     98.30 o
  16   2   4     4147.06     4417.39    135.26 o
  17   2   4      296.24      384.81     61.30 o
  18   2   4     8827.35     9066.23    283.13 o
  19   2   4      446.87      317.51     59.01 o
  20   2   4     3589.13     3834.00    107.65 o
  21   2   4      317.12      368.35     53.92 o
  22   2   4    11241.54    11403.86    401.56 o
  23   2   4        5.38       49.40     53.57 o
  24   2   4     5589.03     5856.80    239.56 o
  25   2   4      111.85      200.32     52.07 o
  26   2   4     2197.67     2224.43    116.03 o
  27   2   4      127.79      189.26     54.02 o
  28   2   4     2366.96     2146.48    109.61 o
  29   2   4      136.95      151.88     50.74 o
   1   3   4    38185.77    37073.34    429.25 o
   3   3   4    33601.85    32469.31    305.51 o
   4   3   4    32991.11    30273.50    415.61 o
   5   3   4    67944.00    66307.73    963.80 o
   6   3   4    11082.77    11161.29    156.79 o
   7   3   4    47211.81    43836.71    899.94 o
   8   3   4       12.94       34.12     39.76 o
   9   3   4    41886.16    41354.61    949.47 o
  10   3   4     1078.27      836.94     48.77 o
  11   3   4    18394.31    18309.55    658.22 o
  12   3   4     5776.68     6056.28    223.75 o
  13   3   4    18454.97    18551.41    764.62 o
  14   3   4     3592.67     3902.58    158.64 o
  15   3   4     9017.79     9298.92    366.23 o
  16   3   4        4.80       63.75     54.08 o
  17   3   4    12987.81    13650.96    657.66 o
  18   3   4      149.61      205.36     53.55 o
  19   3   4    19971.74    21010.49    930.50 o
  20   3   4        0.15       55.36     55.32 o
  21   3   4    15523.48    16119.96    605.40 o
  22   3   4        2.88       65.60     57.01 o
  23   3   4    11451.55    11702.70    478.87 o
  24   3   4      205.60      242.39     56.29 o
  25   3   4     9254.95     8909.68    443.20 o
  26   3   4      367.14      441.59     59.33 o
  27   3   4     4714.05     4551.10    191.77 o
  28   3   4      107.35      193.75     56.71 o
   1   4   4     4005.12     3776.36     45.00 o
   2   4   4     5292.45     5469.64     45.86 o
   3   4   4      502.15      259.68     37.34 o
   4   4   4     2098.65     2145.03     43.91 o
   5   4   4      708.09      612.17     41.16 o
   6   4   4       73.53      131.31     45.27 o
   7   4   4        5.50        2.78     40.04 o
   8   4   4     3356.00     3824.47     57.31 o
   9   4   4      582.02      365.35     45.71 o
  10   4   4      726.24      726.41     43.38 o
  11   4   4      670.70      546.75     44.91 o
  12   4   4     3548.46     3286.97    126.65 o
  13   4   4       54.77       62.79     42.17 o
  14   4   4      865.25      794.92     45.74 o
  15   4   4        7.54       50.56     49.37 o
  16   4   4      287.75      324.31     50.49 o
  17   4   4      455.65      688.16     62.96 o
  18   4   4      829.64      897.68     58.57 o
  19   4   4      194.58      160.53     49.87 o
  20   4   4      297.89      406.25     59.00 o
  21   4   4       40.78       91.29     52.24 o
  22   4   4      439.61      581.25     61.06 o
  23   4   4        3.12       25.69     56.54 o
  24   4   4      875.48      957.11     65.95 o
  25   4   4       69.48       87.04     62.24 o
  26   4   4      549.71      615.00     70.15 o
  27   4   4       30.39      129.28     63.23 o
   1   5   4     9473.16     9672.11     67.82 o
   2   5   4       36.34      167.91     36.35 o
   3   5   4     7867.41     7756.32    105.63 o
   4   5   4     3173.03     3713.56     54.71 o
   5   5   4    15189.34    15182.85    149.32 o
   6   5   4     1636.55     1501.59     41.58 o
   7   5   4    14851.64    14880.41    233.13 o
   8   5   4     1424.96     1165.57     42.43 o
   9   5   4    12870.95    13430.78    290.34 o
  10   5   4      583.57      516.18     44.59 o
  11   5   4     8365.76     8183.59    239.21 o
  12   5   4      456.40      417.75     50.05 o
  13   5   4     9466.57     8755.08    368.34 o
  14   5   4       26.84       72.58     42.47 o
  15   5   4     2868.87     2893.91    129.80 o
  16   5   4     3416.15     3044.04    143.00 o
  17   5   4     4786.02     4921.31    286.49 o
  18   5   4      869.72      778.32     52.08 o
  19   5   4     4067.21     3956.63    252.55 o
  20   5   4      310.08      371.50     54.85 o
  21   5   4     4095.79     3985.55    269.60 o
  22   5   4       44.65       42.06     57.21 o
  23   5   4     3584.91     3659.27    238.84 o
  24   5   4      334.80      382.42     56.20 o
  25   5   4     2332.53     2382.26    154.88 o
  26   5   4      617.30      589.98     69.84 o
   0   6   4     8309.10     9006.64     71.89 o
   1   6   4       45.63       56.21     42.90 o
   2   6   4     6358.05     6980.95     46.36 o
   3   6   4       35.10       98.32     35.09 o
   4   6   4    11726.62    12282.13    134.65 o
   5   6   4       24.19      117.86     40.27 o
   6   6   4    12206.03    12438.43    226.36 o
   7   6   4      113.36      136.32     39.57 o
   8   6   4    10791.07    11052.55    266.68 o
   9   6   4       12.55       50.26     40.74 o
  10   6   4    11732.16    11981.47    242.27 o
  11   6   4        0.06       90.57     41.05 o
  12   6   4     8826.26     8852.10    396.39 o
  13   6   4      161.53      166.42     46.04 o
  14   6   4     3003.91     3056.01    155.21 o
  15   6   4       52.40       24.15     43.38 o
  16   6   4     5513.01     5323.22    281.16 o
  17   6   4       42.01      138.60     50.32 o
  18   6   4     3110.69     3072.24    173.15 o
  19   6   4      143.74      167.89     54.85 o
  20   6   4     3497.96     3457.56    287.98 o
  21   6   4        8.07       76.14     48.30 o
  22   6   4     4686.71     4218.07    362.98 o
  23   6   4       10.40      -34.25     56.94 o
  24   6   4     2548.17     2747.54    118.42 o
   1   7   4        7.58       14.20     37.79 o
   2   7   4       42.97      187.84     40.44 o
   3   7   4        1.08       34.75     33.55 o
   4   7   4      382.54      603.46     36.51 o
   5   7   4       76.27      162.69     35.67 o
   6   7   4       40.09      100.88     36.98 o
   7   7   4        0.59       18.06     36.91 o
   8   7   4       50.83      215.14     39.81 o
   9   7   4       67.95       69.02     39.11 o
  10   7   4      137.34      249.07     42.85 o
  11   7   4       10.46       83.76     40.41 o
  12   7   4       20.24       39.06     42.54 o
  13   7   4        3.93       21.08     41.73 o
  14   7   4       13.78       69.20     43.77 o
  15   7   4       52.82      100.23     41.92 o
  16   7   4       52.23      134.21     42.72 o
  17   7   4        0.51       46.31     51.06 o
  18   7   4       60.27       84.02     48.94 o
  19   7   4       57.31      104.35     50.24 o
  20   7   4      107.32       34.37     51.07 o
  21   7   4        0.69       64.57     51.57 o
   0   8   4     2315.10     2463.30     68.32 o
   1   8   4       63.71      148.41     35.61 o
   2   8   4     2774.44     2888.39     70.41 o
   3   8   4      848.71     1136.31     40.03 o
   4   8   4     4199.49     4250.60    146.87 o
   5   8   4      372.44      511.09     46.22 o
   6   8   4     3125.18     3250.09     87.73 o
   7   8   4      250.10      200.54     42.20 o
   8   8   4     3909.92     3980.66    178.99 o
   9   8   4      112.39      227.43     42.41 o
  10   8   4     2179.96     2159.05    117.77 o
  11   8   4      200.45      305.28     43.28 o
  12   8   4     1922.13     1886.53    150.01 o
  13   8   4      152.61      161.81     41.52 o
  14   8   4     1038.91      884.81     85.60 o
  15   8   4       31.88       43.45     45.65 o
  16   8   4     1144.02      954.03     91.96 o
  17   8   4        1.32      -62.66     45.88 o
   1   9   4     1418.15     1474.10     52.34 o
   2   9   4      111.37       67.75     40.61 o
   3   9   4      766.76      757.17     48.15 o
   4   9   4        0.22       16.98     40.31 o
   5   9   4     2280.89     2175.26    110.64 o
   6   9   4      180.95      218.41     45.58 o
   7   9   4     1094.49     1160.72     83.77 o
   8   9   4       58.45      136.76     43.10 o
   9   9   4     1417.93     1330.11    101.64 o
  10   9   4       25.22       73.98     45.44 o
  11   9   4     1167.99      925.93     85.90 o
  12   9   4        1.64      125.37     48.76 o
   1   1   5     3005.66     2533.17    123.74 o
   2   1   5      681.91      637.62     55.94 o
   3   1   5    44225.17    45360.62    695.43 o
   4   1   5     5873.11     5145.28    103.99 o
   5   1   5   105344.66   108466.38   2295.24 o
   6   1   5        8.42      119.59     53.98 o
   7   1   5    62300.72    60328.55   1467.28 o
   9   1   5    74300.87    71451.05   2087.10 o
  10   1   5     1059.65     1424.30     56.01 o
  11   1   5    41418.38    38285.59   1182.46 o
  12   1   5      851.91      874.22     60.80 o
  13   1   5    12386.52    11937.99    430.80 o
  14   1   5      307.10      378.21     66.38 o
  15   1   5     9698.56    10007.91    363.69 o
  16   1   5       10.17       34.14     68.13 o
  17   1   5    14103.41    15566.50    598.47 o
  18   1   5     1160.65     1233.61     54.91 o
  19   1   5    26657.63    27364.06   1248.25 o
  20   1   5      112.20      139.54     59.35 o
  21   1   5    13531.64    13211.41    589.58 o
  22   1   5        0.96       47.71     57.74 o
  23   1   5    10161.88     9967.91    502.36 o
  24   1   5       93.57      173.96     55.57 o
  25   1   5     9579.92     9129.36    377.85 o
  26   1   5      156.69      286.74     53.28 o
  27   1   5     4767.00     4714.19    291.16 o
  28   1   5        6.34       77.48     48.15 o
  29   1   5     2851.94     2923.24    179.76 o
   0   2   5    47051.45    42065.44    539.08 o
   1   2   5     3869.80     3890.32     61.82 o
   3   2   5    13314.53    13331.83    186.63 o
   4   2   5    34850.17    36552.09    359.94 o
   5   2   5     1459.20     1265.83     43.59 o
   6   2   5    21494.04    23888.55    356.41 o
   7   2   5     8132.78     8433.64    163.14 o
   8   2   5    31067.32    33212.07    628.74 o
   9   2   5      288.18      381.07     54.76 o
  10   2   5    20203.63    19189.99    465.43 o
  11   2   5     2082.02     2021.08     60.18 o
  12   2   5    18523.37    17111.44    488.86 o
  13   2   5     1101.35     1070.66     58.74 o
  14   2   5    11860.46    11364.21    298.50 o
  15   2   5     3468.11     3582.41    106.72 o
  16   2   5     7298.64     7854.62    219.86 o
  17   2   5       69.89       74.89     56.48 o
  18   2   5     7590.04     8099.96    249.57 o
  19   2   5      835.99      850.51     57.64 o
  20   2   5    14177.59    14456.59    476.86 o
  21   2   5      207.75      322.00     57.69 o
  22   2   5    14855.82    14719.66    589.84 o
  23   2   5       60.68      124.82     55.56 o
  24   2   5    12245.25    12069.35    525.33 o
  25   2   5      367.27      539.51     78.44 o
  26   2   5     6588.92     6834.82    343.97 o
  27   2   5      297.01      342.09     52.87 o
  28   2   5     1723.53     1743.50    159.08 o
  29   2   5      107.23      156.34     54.98 o
   1   3   5     1956.49     1530.77     46.98 o
   2   3   5      496.69      671.46     43.51 o
   3   3   5     2510.42     2606.88     47.18 o
   4   3   5       27.01       65.67     50.47 o
   6   3   5      628.90      637.30     40.34 o
   7   3   5      102.71      332.54     43.63 o
   8   3   5      122.07      219.70     43.23 o
   9   3   5       79.58       97.55     46.33 o
  10   3   5      116.47       91.88     44.41 o
  11   3   5     6339.96     5772.40    190.01 o
  12   3   5        1.07       11.80     49.39 o
  13   3   5      145.67       93.84     50.24 o
  14   3   5      367.73      398.12     50.84 o
  15   3   5      725.68      811.26     50.04 o
  16   3   5       68.89      164.23     49.16 o
  17   3   5      380.38      652.76     50.44 o
  18   3   5       50.80       89.66     54.76 o
  19   3   5     1096.23     1190.86     64.38 o
  20   3   5       10.55       56.52     53.38 o
  21   3   5      526.52      568.48     55.05 o
  22   3   5        4.07      110.83     54.10 o
  23   3   5      743.31      859.44     62.97 o
  24   3   5        0.88      153.38     52.14 o
  25   3   5      614.94      717.32     50.62 o
  26   3   5        2.90       72.64     52.13 o
  27   3   5      283.65      396.02     54.56 o
  28   3   5        0.37       43.90     56.61 o
   0   4   5    11462.79    10514.25     80.16 o
   1   4   5    14451.17    15204.18    122.64 o
   2   4   5    14480.74    14124.39    151.06 o
   3   4   5     9438.41     9760.64    107.06 o
   4   4   5    22278.13    23151.10    211.36 o
   5   4   5      488.78      485.63     44.49 o
   6   4   5    35648.98    36446.78    662.05 o
   7   4   5     1734.91     2076.31     52.94 o
   8   4   5    40365.60    39656.14    838.72 o
   9   4   5     1244.56     1418.98     49.57 o
  10   4   5    30777.89    29304.31    783.15 o
  11   4   5        5.30      103.57     45.22 o
  12   4   5    21596.18    20811.00    759.67 o
  13   4   5       95.74       82.82     43.35 o
  14   4   5    10386.08    10361.47    368.11 o
  15   4   5     3100.85     3250.93    146.14 o
  16   4   5     9195.63     9884.97    458.93 o
  17   4   5      444.03      456.00     52.52 o
  18   4   5     6751.31     6718.59    388.20 o
  19   4   5      678.35      685.19     53.40 o
  20   4   5    10309.36    10345.04    527.42 o
  21   4   5        1.91       11.17     54.97 o
  22   4   5     9087.55     9537.26    517.68 o
  23   4   5       60.36      173.59     53.94 o
  24   4   5     7085.92     7029.87    358.37 o
  25   4   5      349.57      351.09     56.10 o
  26   4   5     4333.39     4463.64    254.31 o
  27   4   5      175.72      200.58     60.40 o
   1   5   5     1143.76     1366.97     41.44 o
   2   5   5     1300.40     1409.21     36.93 o
   3   5   5     3773.94     3704.48     41.61 o
   4   5   5     1747.34     1936.40     41.22 o
   5   5   5    12323.20    11872.83    119.97 o
   6   5   5     1680.44     1663.61     54.71 o
   7   5   5    19229.60    18444.06    346.39 o
   8   5   5      617.77      650.17     42.80 o
   9   5   5    15510.69    15580.04    350.70 o
  10   5   5       58.47      105.36     40.96 o
  11   5   5     5491.41     5786.60    241.56 o
  12   5   5      801.39      718.95     45.22 o
  13   5   5     3338.72     3519.17    132.41 o
  14   5   5     1268.44     1191.87     58.54 o
  15   5   5     3682.16     3478.87    163.73 o
  16   5   5      222.27      280.01     44.18 o
  17   5   5     1827.91     1809.05    121.77 o
  18   5   5      824.23      814.20     48.65 o
  19   5   5     3046.08     3150.26    207.29 o
  20   5   5        0.72       45.26     50.99 o
  21   5   5     2291.26     2376.84    160.47 o
  22   5   5      202.14      169.95     50.90 o
  23   5   5     1651.84     1702.13    126.89 o
  24   5   5      145.89      148.20     52.29 o
  25   5   5     1529.73     1361.44     83.98 o
   0   6   5      749.51      597.14     55.30 o
   1   6   5       60.14       92.72     37.54 o
   2   6   5      175.37      174.25     43.07 o
   3   6   5       12.61       70.75     39.16 o
   4   6   5     3287.26     3796.50     74.75 o
   5   6   5       17.37       45.09     39.99 o
   6   6   5     5056.75     6026.37     88.81 o
   7   6   5        1.57        0.94     37.32 o
   8   6   5     3507.50     3944.15     80.90 o
   9   6   5       55.35       52.59     40.25 o
  10   6   5     1951.89     1750.39     54.56 o
  11   6   5       70.79      112.44     44.37 o
  12   6   5      594.57      439.90     46.24 o
  13   6   5       37.27      169.68     44.83 o
  14   6   5      136.24      141.37     39.54 o
  15   6   5       21.15       53.04     41.70 o
  16   6   5      856.65      924.75     49.45 o
  17   6   5       60.06       27.77     44.06 o
  18   6   5     1049.42     1251.52     88.73 o
  19   6   5      114.00      170.20     55.31 o
  20   6   5     1233.34     1408.35     98.89 o
  21   6   5        2.05       42.29     66.36 o
  22   6   5      830.81      740.54     95.11 o
  23   6   5        2.34       72.17     60.75 o
   1   7   5     8259.34     8957.87    106.84 o
   2   7   5      306.74      342.80     39.36 o
   3   7   5     7453.49     7340.13    193.53 o
   4   7   5     1378.69     1287.03     41.43 o
   5   7   5     8362.59     7827.85    176.04 o
   6   7   5     1483.52     1531.64     52.38 o
   7   7   5     7735.36     7495.41    220.04 o
   8   7   5      308.09      344.52     37.49 o
   9   7   5     5294.20     5473.39    184.24 o
  10   7   5        0.06      103.51     43.63 o
  11   7   5     3185.15     3570.56    132.73 o
  12   7   5      118.37      181.73     42.73 o
  13   7   5     2408.79     2660.41    136.47 o
  14   7   5      372.02      395.29     43.47 o
  15   7   5     2403.25     2500.39    164.26 o
  16   7   5     1132.46     1069.87     91.87 o
  17   7   5     2847.63     2551.22    221.04 o
  18   7   5       11.26        1.82     50.42 o
  19   7   5     3810.55     3281.97    327.88 o
  20   7   5       87.63       95.47     55.08 o
   0   8   5      765.40      894.70     52.49 o
   1   8   5      110.97      189.47     34.53 o
   2   8   5     1735.68     1914.38     53.84 o
   3   8   5        3.78       20.83     38.47 o
   4   8   5      472.29      457.99     41.23 o
   5   8   5      121.69      161.79     44.85 o
   6   8   5      716.88      605.95     48.77 o
   7   8   5       37.26      106.79     39.58 o
   8   8   5      771.71      835.00     53.92 o
   9   8   5        0.00       35.00     41.41 o
  10   8   5      520.62      699.94     49.37 o
  11   8   5        8.31       43.58     41.72 o
  12   8   5      644.13      778.08     76.37 o
  13   8   5       79.14      123.19     42.54 o
  14   8   5      566.04      584.26     42.11 o
  15   8   5        4.69       55.96     43.87 o
  16   8   5      261.59      256.46     44.00 o
  17   8   5      174.63      172.49     57.06 o
   1   9   5      648.11      769.13     38.95 o
   2   9   5        3.39       74.79     38.78 o
   3   9   5      314.84      313.41     43.31 o
   4   9   5       44.79       64.74     41.95 o
   5   9   5      770.07      586.69     42.74 o
   6   9   5        1.29       89.13     46.90 o
   7   9   5      683.81      435.93     45.84 o
   8   9   5      178.27      143.20     42.85 o
   9   9   5      747.93      548.05     65.77 o
  10   9   5        0.88       95.68     46.93 o
  11   9   5      799.70      782.19     58.78 o
   1   0   6     2400.27     2420.79     68.36 o
   2   0   6     3845.99     4264.48    110.74 o
   3   0   6     2079.85     2387.09     88.67 o
   4   0   6    27950.50    26459.53    768.41 o
   5   0   6    24271.78    26349.18    759.48 o
   6   0   6   135809.91   128982.22   4309.23 o
   7   0   6     1995.05     2034.89     77.97 o
   8   0   6   109932.38   106557.38   4728.76 o
   9   0   6     6078.78     6431.02    412.00 o
  10   0   6   138613.73   136123.16   7721.66 o
  11   0   6      899.54     1263.84    105.00 o
  12   0   6    64703.87    65803.28   4774.34 o
  13   0   6     4418.19     4922.16    438.20 o
  14   0   6    24759.67    25005.03   1947.10 o
  15   0   6     8114.28     8620.86    619.89 o
  16   0   6    19781.64    18866.89   1505.90 o
  17   0   6     3158.84     3276.54    180.99 o
  18   0   6     2653.09     2817.66    243.84 o
  19   0   6       60.40       18.68     79.38 o
  20   0   6    25526.89    25044.55   1937.13 o
  21   0   6     1148.16     1236.71    147.08 o
  22   0   6     4483.65     4850.28    369.64 o
  23   0   6     1489.34     1415.54    135.36 o
  24   0   6    11001.99    10878.26    783.96 o
  25   0   6      311.02      340.64     70.58 o
  26   0   6     9190.90     8863.05    703.67 o
  27   0   6       30.64       45.43     67.31 o
  28   0   6     4215.55     4118.27    396.15 o
  29   0   6       30.37       -0.66     74.36 o
   1   1   6     2164.74     2368.37     85.59 o
   3   1   6    11299.66    11850.85    225.68 o
   4   1   6     3568.88     2905.94     70.84 o
   5   1   6     9111.96     8686.56    204.70 o
   6   1   6      285.81      360.69     47.60 o
   7   1   6    15551.80    15193.33    367.79 o
   8   1   6     1519.46     1379.02     56.61 o
   9   1   6    17461.15    17512.78    503.75 o
  10   1   6        0.69      130.27     52.20 o
  11   1   6     8021.22     7839.34    288.52 o
  12   1   6     1557.40     1673.01     73.52 o
  13   1   6     4701.84     4787.90    165.95 o
  14   1   6        6.74      101.08     55.99 o
  15   1   6     5921.08     5854.59    194.03 o
  16   1   6     1477.91     1438.65     68.95 o
  17   1   6     2638.56     2673.95    121.88 o
  18   1   6      460.51      611.64     84.89 o
  19   1   6     3750.40     3930.36    184.37 o
  20   1   6      338.70      347.20     60.62 o
  21   1   6     2539.00     2633.02    148.14 o
  22   1   6      388.00      420.07     55.38 o
  23   1   6     2113.78     2173.69    121.65 o
  24   1   6       19.65       72.35     46.69 o
  25   1   6     1611.59     1612.02     90.92 o
  26   1   6       27.88       66.61     51.53 o
  27   1   6      967.55     1060.99     85.66 o
  28   1   6        0.02       62.05     49.95 o
  29   1   6      776.71      761.24     66.98 o
   0   2   6    18094.02    18236.08    501.36 o
   1   2   6      464.81      617.37     39.83 o
   2   2   6    14271.66    14714.34    120.92 o
   3   2   6     1023.53     1398.83     46.43 o
   4   2   6    38006.29    37394.55    452.48 o
   5   2   6      386.13      481.33     49.03 o
   6   2   6    14525.48    12551.40    164.96 o
   7   2   6     1862.59     1694.15     45.67 o
   8   2   6    23079.82    23085.68    398.82 o
   9   2   6      329.35      185.81     46.97 o
  10   2   6     5650.78     5908.49    148.64 o
  11   2   6      220.63      212.34     53.99 o
  12   2   6     3481.47     4173.34    109.02 o
  13   2   6      331.64      285.84     48.43 o
  14   2   6     3493.38     3691.80    129.98 o
  15   2   6       51.69       36.13     56.22 o
  16   2   6     3162.60     3175.77    113.62 o
  17   2   6     1301.00     1316.85     56.78 o
  18   2   6     9419.10     9681.82    310.84 o
  19   2   6      244.11      384.71     59.11 o
  20   2   6    14729.14    15368.54    654.24 o
  21   2   6      221.54      406.55     56.22 o
  22   2   6     8069.56     8551.77    359.58 o
  23   2   6       37.65      170.57     54.15 o
  24   2   6     7938.18     8132.16    453.51 o
  25   2   6      233.69      234.63     58.53 o
  26   2   6     2437.18     2422.09    124.61 o
  27   2   6      295.68      356.41     52.68 o
  28   2   6     1150.68     1216.28     83.61 o
  29   2   6      130.38      314.61    171.12 o
   1   3   6    39149.57    38775.21    325.35 o
   2   3   6     2274.12     2075.02     47.94 o
   3   3   6    57686.32    56541.50    607.75 o
   5   3   6    37428.46    35901.34    421.66 o
   6   3   6     1413.17     1285.72     43.66 o
   7   3   6    33231.32    32134.18    647.76 o
   8   3   6     3174.61     2963.92     58.51 o
   9   3   6    23460.02    24494.75    490.40 o
  10   3   6      347.57      240.41     50.12 o
  11   3   6    11507.68    12340.58    354.12 o
  12   3   6      448.48      520.01     50.48 o
  13   3   6     4781.59     4902.50    180.01 o
  14   3   6      977.26      893.52     51.17 o
  15   3   6    16972.69    16962.63    599.86 o
  16   3   6     5229.87     5361.07    198.70 o
  17   3   6    12837.28    13073.61    468.01 o
  18   3   6      333.71      398.16     54.60 o
  19   3   6    21712.61    21966.45    904.60 o
  20   3   6        7.72       78.38     52.83 o
  21   3   6    20812.67    21329.93    816.86 o
  22   3   6       49.88      187.15     52.97 o
  23   3   6    13503.18    13876.68    614.93 o
  24   3   6      769.61      888.89     57.63 o
  25   3   6     8978.14     8854.95    427.67 o
  26   3   6      105.80      180.79     56.84 o
  27   3   6     2864.45     2914.24    173.39 o
  28   3   6       71.53       96.18     56.29 o
   1   4   6     1543.92     1313.70     63.38 o
   2   4   6     7540.18     7479.99     66.80 o
   3   4   6       64.38        5.28     39.22 o
   4   4   6      181.11      263.21     41.93 o
   5   4   6       19.03        4.19     41.19 o
   6   4   6     1135.31     1363.28     47.68 o
   7   4   6      341.79      298.97     41.56 o
   8   4   6     5761.05     5858.59     82.93 o
   9   4   6      440.28      211.67     41.42 o
  10   4   6     1177.48     1070.59     45.68 o
  11   4   6      234.88      231.41     45.18 o
  12   4   6     1581.65     1593.86     59.45 o
  13   4   6      236.16      252.21     47.42 o
  14   4   6     1600.91     1584.65     82.90 o
  15   4   6      467.83      431.66     47.25 o
  16   4   6       67.38       38.10     46.48 o
  17   4   6      290.03      399.49     50.05 o
  18   4   6      617.77      659.71     53.00 o
  19   4   6       29.99      178.21     53.34 o
  20   4   6      185.21      227.46     46.31 o
  21   4   6      215.13      312.33     54.38 o
  22   4   6      434.32      380.59     52.11 o
  23   4   6      157.22      285.25     57.93 o
  24   4   6      830.41      805.45     56.73 o
  25   4   6       22.21       72.81     50.15 o
  26   4   6      326.18      409.51     62.14 o
   1   5   6     1221.96     1412.06     61.41 o
   2   5   6      702.56      508.97     39.06 o
   3   5   6     4792.72     4859.02     49.28 o
   4   5   6      942.22      837.39     38.00 o
   5   5   6    10666.21    10371.98    161.97 o
   6   5   6      217.61      352.76     39.99 o
   7   5   6    17976.87    17484.82    262.93 o
   8   5   6      753.47     1061.67     45.79 o
   9   5   6    19660.45    19837.09    503.67 o
  10   5   6      108.96      201.23     47.81 o
  11   5   6    18483.24    19955.09    575.08 o
  12   5   6     1051.18     1128.60     53.06 o
  13   5   6     5883.12     5931.94    246.61 o
  14   5   6      271.63      431.83     52.86 o
  15   5   6     6867.90     6485.83    265.09 o
  16   5   6      369.35      409.06     40.52 o
  17   5   6     2352.45     2197.05    128.48 o
  18   5   6       39.96      165.99     45.05 o
  19   5   6     2288.76     2356.43    140.68 o
  20   5   6        0.46       37.77     50.28 o
  21   5   6     2138.75     2347.26    171.05 o
  22   5   6      147.03      205.24     50.86 o
  23   5   6     2251.51     2179.24    164.57 o
  24   5   6      108.31      159.08     52.24 o
  25   5   6     1758.87     1712.29    132.68 o
   0   6   6     7216.76     6912.21     93.42 o
   1   6   6     1065.99      980.64     38.24 o
   2   6   6     4115.96     3829.23    164.23 o
   3   6   6      127.06      200.70     38.16 o
   4   6   6    10044.63    10569.42    128.81 o
   5   6   6       37.03      119.97     42.40 o
   6   6   6    13231.17    14166.64    276.46 o
   7   6   6        1.06      147.03     44.17 o
   8   6   6    11911.76    12149.86    252.46 o
   9   6   6        0.36       47.40     44.07 o
  10   6   6    12205.59    12321.11    372.60 o
  11   6   6       47.89      100.98     43.06 o
  12   6   6     4055.11     4043.90    206.63 o
  13   6   6        9.64       17.30     51.55 o
  14   6   6     5498.22     5631.14    305.03 o
  15   6   6       79.19      118.49     41.36 o
  16   6   6     1768.46     1938.33    131.17 o
  17   6   6        7.32       56.61     45.58 o
  18   6   6     3139.64     3126.01    180.18 o
  19   6   6      198.64      239.59     47.95 o
  20   6   6     4091.89     3739.87    326.71 o
  21   6   6       94.33       95.17     53.38 o
  22   6   6     3755.34     3340.99    303.87 o
  23   6   6       19.70       35.87     60.08 o
   1   7   6        5.93       38.29     37.11 o
   2   7   6       10.16       55.52     34.86 o
   3   7   6      249.04      245.96     35.28 o
   4   7   6      198.48      343.70     43.96 o
   5   7   6       95.86       91.93     41.09 o
   6   7   6        1.11       84.96     39.14 o
   7   7   6       17.67      130.70     40.33 o
   8   7   6      170.79      368.56     46.48 o
   9   7   6        0.77       12.72     36.37 o
  10   7   6        3.63      127.81     44.37 o
  11   7   6       63.93      221.68     46.06 o
  12   7   6       12.72      119.91     42.90 o
  13   7   6      186.35      180.86     40.81 o
  14   7   6      219.89      253.05     48.76 o
  15   7   6        4.58        5.65     43.74 o
  16   7   6        7.50       67.05     41.47 o
  17   7   6       42.54       74.08     50.14 o
  18   7   6        8.32       24.14     46.13 o
  19   7   6       19.99       62.55     51.02 o
  20   7   6       14.10      173.69     52.15 o
   0   8   6     1620.48     1571.44     58.56 o
   1   8   6        2.22       42.94     33.96 o
   2   8   6     4892.24     4692.02    138.24 o
   3   8   6        1.55      104.61     35.66 o
   4   8   6     2080.51     2212.96     56.90 o
   5   8   6       45.11      102.08     43.50 o
   6   8   6     4345.21     4490.98    174.35 o
   7   8   6       12.74       82.04     40.52 o
   8   8   6     2342.92     2423.07    144.85 o
   9   8   6      121.09      156.33     45.07 o
  10   8   6     1351.57     1335.34     76.45 o
  11   8   6        0.41       80.63     46.72 o
  12   8   6     1079.15     1022.83     77.27 o
  13   8   6        4.95       -3.35     49.07 o
  14   8   6     1033.20     1024.95     91.51 o
  15   8   6       39.36      127.77     48.19 o
  16   8   6     1228.19     1044.00    107.61 o
   1   9   6      519.69      499.26     42.93 o
   2   9   6       96.25      149.62     38.93 o
   3   9   6     1151.91     1094.81     85.38 o
   4   9   6       25.39       48.88     40.00 o
   5   9   6      989.35      906.89     57.23 o
   6   9   6      314.77      323.55     40.57 o
   7   9   6     1695.30     1565.38    181.07 o
   8   9   6        0.43      100.28     44.08 o
   9   9   6     1827.39     1746.54    105.88 o
  10   9   6        1.11       51.47     49.18 o
   1   1   7    44140.38    40576.64   2235.70 o
   2   1   7     3284.63     3849.82     76.66 o
   3   1   7    31442.95    31538.42    784.80 o
   4   1   7      138.17      300.30     44.35 o
   5   1   7    23365.88    22865.55    604.59 o
   6   1   7     3193.42     3456.14     82.01 o
   7   1   7    48913.38    49473.07   1350.29 o
   9   1   7    55485.35    56646.69   1741.79 o
  10   1   7     1747.27     2100.26     72.61 o
  11   1   7    28972.63    28285.80   1028.13 o
  12   1   7      828.49      888.29     60.94 o
  13   1   7    28352.41    29221.82   1173.44 o
  14   1   7      168.69      237.94     62.39 o
  15   1   7    19759.98    20201.24    883.63 o
  16   1   7      793.67      805.19     60.26 o
  17   1   7    10315.36    10445.46    483.33 o
  18   1   7      133.56      190.13     56.53 o
  19   1   7     3711.78     3792.13    192.22 o
  20   1   7      507.18      482.72     58.91 o
  21   1   7    13772.56    13449.78    671.00 o
  22   1   7       45.69       89.96     56.97 o
  23   1   7    10113.40    10357.18    520.63 o
  24   1   7      106.00       78.79     55.47 o
  25   1   7     7663.31     7944.34    432.67 o
  26   1   7       43.11       64.09     49.80 o
  27   1   7     5060.75     4735.42    303.78 o
  28   1   7       42.83       57.60     52.36 o
  29   1   7     3972.63     3585.61    235.21 o
   0   2   7    40021.20    40764.91    735.22 o
   1   2   7     2132.07     2330.48    107.67 o
   2   2   7    32477.25    32801.61    566.95 o
   3   2   7      499.37      517.33     43.92 o
   4   2   7    52794.92    51194.75    826.17 o
   6   2   7    39144.93    37602.50    563.42 o
   7   2   7      347.38      498.25     49.70 o
   8   2   7    17124.89    16455.93    260.10 o
   9   2   7      106.03      197.59     50.17 o
  10   2   7     5948.56     6435.83    124.73 o
  11   2   7      757.73      840.99     52.97 o
  12   2   7      783.21     1126.99     55.11 o
  13   2   7      886.38      902.04     52.06 o
  14   2   7     4509.76     4777.13    137.47 o
  15   2   7      195.74      254.03     54.08 o
  16   2   7     8949.20     9200.90    273.42 o
  17   2   7      462.73      558.59     52.16 o
  18   2   7    20610.19    21171.26    739.31 o
  19   2   7     1294.71     1277.75     64.62 o
  20   2   7    26587.15    27417.30   1180.53 o
  21   2   7      369.83      481.06     56.69 o
  22   2   7    11739.94    12357.29    558.35 o
  23   2   7       21.17      106.26     51.62 o
  24   2   7     7430.29     7354.02    362.92 o
  25   2   7      593.42      485.01     64.16 o
  26   2   7     2999.96     2750.75    206.93 o
  27   2   7      221.79      205.76     53.87 o
  28   2   7     1272.17     1300.21    104.89 o
   1   3   7     2972.18     3285.87     48.23 o
   2   3   7      160.27      333.84     52.08 o
   3   3   7      260.39      310.74     40.72 o
   4   3   7      279.05      188.98     50.47 o
   5   3   7     3536.68     2894.61     96.99 o
   6   3   7      254.56      311.43     43.38 o
   7   3   7     4081.72     3760.04     54.12 o
   8   3   7        4.84       28.59     44.81 o
   9   3   7      917.00      999.20     44.99 o
  10   3   7      137.53      311.22     51.21 o
  11   3   7      144.82      300.49     49.24 o
  12   3   7       24.58       15.53     50.03 o
  13   3   7      244.43      248.31     49.30 o
  14   3   7       67.34      149.59     46.96 o
  15   3   7     2119.91     2186.59     51.57 o
  16   3   7       24.17       25.68     47.56 o
  17   3   7      145.52      221.87     51.05 o
  18   3   7       99.04      158.80     51.28 o
  19   3   7     1432.42     1464.11     63.71 o
  20   3   7        1.41      -54.30     50.49 o
  21   3   7      962.23     1164.67     67.33 o
  22   3   7       93.60      135.27     52.59 o
  23   3   7      870.85      943.79     57.79 o
  24   3   7        5.93      133.01     48.77 o
  25   3   7       63.38      204.45     53.55 o
  26   3   7       37.95      100.75     52.52 o
  27   3   7       22.58      193.87     52.95 o
   0   4   7     9336.24     9291.32    191.14 o
   1   4   7      611.58      626.01     37.54 o
   2   4   7     7274.03     7580.67    111.55 o
   3   4   7     2418.76     2672.30     47.68 o
   4   4   7    21534.81    21476.13    271.05 o
   5   4   7     1763.27     1762.64     47.28 o
   6   4   7    34518.28    34092.70    548.59 o
   7   4   7      229.11      237.69     47.90 o
   8   4   7    32622.98    29952.35   1373.98 o
   9   4   7        7.27      137.54     46.84 o
  10   4   7    28086.18    28918.80    645.32 o
  11   4   7     2937.40     2947.61     58.85 o
  12   4   7    15516.73    16499.92    530.21 o
  13   4   7      171.72      122.43     46.92 o
  14   4   7    13606.35    14133.11    528.82 o
  15   4   7      690.89      608.52     47.99 o
  16   4   7     7927.77     8269.46    331.44 o
  17   4   7      520.69      610.67     51.53 o
  18   4   7     8177.97     8455.57    378.04 o
  19   4   7      183.83      236.23     45.88 o
  20   4   7     9154.25     9236.97    488.94 o
  21   4   7      277.19      338.03     45.79 o
  22   4   7     4112.11     4475.47    267.64 o
  23   4   7        6.30       68.82     53.86 o
  24   4   7     3458.89     3611.84    176.95 o
  25   4   7      109.00      229.80     58.47 o
  26   4   7     3248.06     3063.62    159.93 o
   1   5   7     1395.03     1500.56     37.58 o
   2   5   7      369.06      246.30     34.71 o
   3   5   7     5077.67     5271.71     62.55 o
   4   5   7     1143.99      977.04     38.43 o
   5   5   7     3736.73     3962.49     68.60 o
   6   5   7      392.28      448.33     42.73 o
   7   5   7     7463.40     8015.80    105.58 o
   8   5   7       99.47      164.81     40.79 o
   9   5   7    11862.33    12106.42    311.73 o
  10   5   7       29.37      102.38     44.77 o
  11   5   7    16097.70    15033.23    637.33 o
  12   5   7      558.25      645.08     45.55 o
  13   5   7     7785.14     7897.47    231.75 o
  14   5   7        0.06       77.94     49.85 o
  15   5   7     4094.49     3923.28    209.62 o
  16   5   7       46.58       65.86     47.20 o
  17   5   7     1025.90      964.72     47.87 o
  18   5   7       68.85      123.20     49.96 o
  19   5   7      696.59      592.12     64.82 o
  20   5   7       16.84       74.02     52.18 o
  21   5   7      479.46      461.59     50.64 o
  22   5   7       32.03       94.97     52.46 o
  23   5   7     1343.19     1340.92    105.13 o
  24   5   7        0.16       21.48     50.49 o
   0   6   7     3075.79     3358.32     56.34 o
   1   6   7     1818.47     1855.58     42.02 o
   2   6   7     1307.24     1480.25     47.04 o
   3   6   7      134.04      143.16     39.16 o
   4   6   7     1419.80     1377.76     36.96 o
   5   6   7      150.40      227.45     41.38 o
   6   6   7     1866.20     1608.48     42.32 o
   7   6   7        6.06       67.41     42.28 o
   8   6   7     1464.72     1403.38     57.08 o
   9   6   7      452.45      657.47     46.24 o
  10   6   7     1546.95     1813.54     68.24 o
  11   6   7       32.74       90.14     43.29 o
  12   6   7     1366.47     1625.45     74.42 o
  13   6   7        2.13       12.87     42.82 o
  14   6   7      791.87      956.17     73.87 o
  15   6   7       38.97      143.55     45.53 o
  16   6   7      510.08      595.71     47.97 o
  17   6   7      180.89      223.30     45.63 o
  18   6   7      244.94      200.94     46.83 o
  19   6   7       11.06      118.68     52.37 o
  20   6   7      718.41      575.55     66.73 o
  21   6   7        2.37      -33.34     54.72 o
  22   6   7      672.87      590.38     84.66 o
   1   7   7     9558.86     9208.17    166.61 o
   2   7   7       67.25       99.88     39.66 o
   3   7   7    12181.66    12377.32    191.50 o
   4   7   7       62.63      221.70     44.86 o
   5   7   7     5801.62     5925.59    124.03 o
   6   7   7       56.62       49.45     38.93 o
   7   7   7     4220.81     4505.70    128.18 o
   8   7   7      171.83      153.74     43.54 o
   9   7   7     2234.76     2203.71    115.83 o
  10   7   7       33.22       21.50     42.37 o
  11   7   7     1751.01     1726.25    113.40 o
  12   7   7       36.64       54.63     43.04 o
  13   7   7     1159.36     1244.69     71.79 o
  14   7   7       30.52       10.46     45.77 o
  15   7   7     1919.41     1859.05    139.67 o
  16   7   7       23.19       75.11     48.09 o
  17   7   7     4027.25     3440.37    261.52 o
  18   7   7      233.60      157.65     56.00 o
  19   7   7     4327.17     3647.76    365.74 o
   0   8   7      929.42      845.34     83.55 o
   1   8   7       69.31      110.27     38.76 o
   2   8   7      890.68      814.89     38.52 o
   3   8   7      116.82      112.10     33.64 o
   4   8   7     1147.48     1187.67     54.20 o
   5   8   7       13.72      101.35     40.42 o
   6   8   7      675.06      863.85     44.89 o
   7   8   7       33.43       60.66     42.37 o
   8   8   7      480.71      603.30     39.03 o
   9   8   7        0.00       95.21     44.43 o
  10   8   7      311.46      199.79     48.54 o
  11   8   7       14.91      102.29     45.07 o
  12   8   7      176.78      112.24     49.13 o
  13   8   7        3.43       36.75     50.66 o
  14   8   7      433.51      358.54     47.86 o
  15   8   7        1.33       71.36     49.54 o
   1   9   7      168.19      131.91     40.33 o
   2   9   7       19.41       46.66     38.52 o
   3   9   7      339.92      361.55     45.84 o
   4   9   7        5.55       33.60     35.28 o
   5   9   7      956.64      935.07     59.08 o
   6   9   7       34.74      147.34     42.53 o
   7   9   7      575.10      601.10     49.87 o
   8   9   7        2.89       84.37     50.80 o
   9   9   7     1057.64      905.67     79.46 o
   0   0   8     4177.56     3279.07   1127.41 o
   1   0   8    13780.19    13811.70    202.12 o
   2   0   8    14605.69    14595.32    175.34 o
   3   0   8     8588.13     7470.53     91.59 o
   4   0   8    19115.45    18518.67    235.25 o
   5   0   8     7207.51     7086.89    122.23 o
   6   0   8   109154.28   110278.52   2318.94 o
   7   0   8      217.31      348.44     68.29 o
   8   0   8    53236.91    51450.35   1793.63 o
   9   0   8     5209.31     4987.87    209.02 o
  10   0   8    80747.46    79441.65   3991.92 o
  11   0   8     6326.87     6392.77    340.67 o
  12   0   8    49967.35    47224.02   3034.54 o
  13   0   8     1574.90     1753.21    139.12 o
  14   0   8    25509.02    25915.58   2018.24 o
  15   0   8     2877.47     3189.62    262.21 o
  16   0   8    26674.06    27424.74   2404.26 o
  17   0   8     4521.86     4837.89    309.89 o
  18   0   8     9755.37    10690.35    882.28 o
  19   0   8     1283.38     1310.72     89.27 o
  20   0   8     6249.17     5997.32    467.36 o
  21   0   8      349.90      342.02     81.28 o
  22   0   8     3277.43     3448.31    209.85 o
  23   0   8     1022.22     1161.08     80.45 o
  24   0   8     2886.16     2830.35    297.95 o
  25   0   8      911.94     1003.72     94.16 o
  26   0   8     6435.63     6530.70    586.88 o
  27   0   8      183.97      232.44     75.91 o
  28   0   8     7347.58     6689.14    644.50 o
   1   1   8     9008.71     8049.08    175.59 o
   2   1   8     1158.18     1215.02     48.45 o
   3   1   8     7489.70     7400.64    301.35 o
   4   1   8      337.24      487.83     41.78 o
   5   1   8     5471.78     5709.85    127.10 o
   6   1   8      450.85      435.26     45.26 o
   7   1   8     5459.48     5981.14    171.97 o
   8   1   8      183.91      284.49     42.83 o
   9   1   8     7549.89     7479.85    242.49 o
  10   1   8      305.13      365.30     52.19 o
  11   1   8     9666.68     9242.80    324.70 o
  12   1   8      354.82      431.82     54.42 o
  13   1   8     9491.57     9715.76    436.50 o
  14   1   8       78.81       97.33     55.40 o
  15   1   8     2548.65     2803.47    110.20 o
  16   1   8      128.95      109.40     53.91 o
  17   1   8     4609.37     4775.75    222.35 o
  18   1   8        4.48      131.83     54.31 o
  19   1   8      920.74     1031.92     55.97 o
  20   1   8      766.94      847.71     57.57 o
  21   1   8     2004.35     1965.54    111.80 o
  22   1   8        5.27        8.85     56.02 o
  23   1   8     1806.57     1918.52    145.39 o
  24   1   8       18.55      175.75     53.06 o
  25   1   8     1037.64     1109.46    101.02 o
  26   1   8       43.91       73.81     51.22 o
  27   1   8     1340.15     1309.54    127.65 o
  28   1   8      118.60      175.01     52.22 o
   0   2   8    39267.96    36205.44   1084.86 o
   1   2   8     3827.38     3701.79     78.98 o
   2   2   8    26629.23    24420.34    528.04 o
   3   2   8     3471.03     3179.16    116.94 o
   4   2   8    28252.10    28590.39   1098.30 o
   5   2   8     1736.09     1750.30     69.98 o
   6   2   8     8065.28     9409.72    252.18 o
   7   2   8     1391.74     1520.38     61.63 o
   8   2   8     6714.88     7217.60    172.98 o
   9   2   8      968.03     1081.51     49.48 o
  10   2   8     2072.32     2005.86     54.49 o
  11   2   8      739.88      849.06     52.26 o
  12   2   8     1445.31     1310.25     50.73 o
  13   2   8      426.22      556.63     48.02 o
  14   2   8     7033.70     7062.40    255.50 o
  15   2   8        8.81       53.20     52.88 o
  16   2   8     2266.08     2683.65     83.40 o
  17   2   8      979.22     1143.44     57.62 o
  18   2   8    17282.79    18281.72    715.28 o
  19   2   8        1.80       71.42     55.69 o
  20   2   8     5085.14     5266.86    217.60 o
  21   2   8      144.38      175.19     53.09 o
  22   2   8     8393.21     8585.18    460.97 o
  23   2   8      265.07      266.21     53.10 o
  24   2   8     3853.03     3731.33    209.86 o
  25   2   8      179.71      202.44     56.19 o
  26   2   8     2130.89     2115.67    138.69 o
  27   2   8        2.46       38.98     53.63 o
  28   2   8     1495.20     1552.37    168.02 o
   1   3   8    68155.26    64954.01    731.79 o
   2   3   8       28.62      134.77     41.42 o
   3   3   8    44799.02    44453.34    320.49 o
   4   3   8      958.96     1099.76     55.12 o
   5   3   8    26182.41    25967.97    597.28 o
   6   3   8     4275.04     4192.55    146.16 o
   7   3   8    11309.02    12187.78    217.75 o
   8   3   8       77.97      163.09     49.96 o
   9   3   8     6658.54     6855.38    138.95 o
  10   3   8      334.31      372.49     49.03 o
  11   3   8    10538.95    10323.34    233.49 o
  12   3   8        1.01      125.57     45.75 o
  13   3   8    12054.00    12556.53    313.36 o
  14   3   8     2084.41     2090.58     58.12 o
  15   3   8     9197.57     9585.05    354.36 o
  16   3   8      292.37      435.01     49.57 o
  17   3   8    21092.33    22051.90    740.98 o
  18   3   8       86.64      144.78     45.93 o
  19   3   8    12710.28    12562.60    485.14 o
  20   3   8      244.81      331.35     53.75 o
  21   3   8    16910.19    16872.85    758.96 o
  22   3   8      309.03      398.55     62.67 o
  23   3   8    11034.30    11254.17    706.43 o
  24   3   8       64.22       85.77     52.87 o
  25   3   8     5430.25     5748.37    288.08 o
  26   3   8       13.19       56.02     55.28 o
  27   3   8     3434.20     3393.99    229.19 o
   0   4   8      368.66      651.00     59.81 o
   1   4   8      140.27      138.38     40.31 o
   2   4   8      353.44      412.37     33.87 o
   3   4   8     1080.68     1084.80     47.09 o
   4   4   8     1439.63     1306.25     44.27 o
   5   4   8      285.93      352.94     46.24 o
   6   4   8     2236.90     1837.24     49.82 o
   7   4   8       37.05      126.99     47.04 o
   8   4   8     3031.19     2991.49    117.78 o
   9   4   8      168.73      165.58     48.10 o
  10   4   8      385.09      575.15     49.32 o
  11   4   8      459.54      446.26     43.12 o
  12   4   8      862.74     1123.44     47.07 o
  13   4   8      151.41      215.01     48.08 o
  14   4   8      354.30      318.42     47.93 o
  15   4   8      296.24      319.89     42.44 o
  16   4   8     1138.50      977.56     50.90 o
  17   4   8       75.12      117.90     42.21 o
  18   4   8      544.35      497.40     44.66 o
  19   4   8       11.62      159.05     47.55 o
  20   4   8      560.95      694.50     60.68 o
  21   4   8        1.32       43.48     50.93 o
  22   4   8       70.41       90.07     51.08 o
  23   4   8       13.24       83.58     52.21 o
  24   4   8      509.64      574.17     55.53 o
  25   4   8       28.02       32.56     60.62 o
   1   5   8     2057.55     2023.54     44.21 o
   2   5   8        0.42      -12.21     35.05 o
   3   5   8     5043.72     5412.54     85.99 o
   4   5   8      441.41      530.38     43.75 o
   5   5   8     8185.91     8861.86    171.51 o
   6   5   8       85.04      162.61     37.89 o
   7   5   8    12686.05    14060.49    359.80 o
   8   5   8      251.99      327.40     47.69 o
   9   5   8    13684.46    14316.15    457.16 o
  10   5   8     1229.37     1300.28     64.76 o
  11   5   8    11221.22    10488.04    306.03 o
  12   5   8        1.49      119.45     39.94 o
  13   5   8     9751.26     9489.36    357.43 o
  14   5   8        3.67       62.48     45.08 o
  15   5   8     3853.81     4093.08    179.72 o
  16   5   8      146.70      198.46     50.59 o
  17   5   8     4188.22     4635.71    303.01 o
  18   5   8      660.75      785.20     60.66 o
  19   5   8     1495.96     1538.04    105.07 o
  20   5   8      226.69      258.71     46.80 o
  21   5   8     1121.26     1147.13     67.43 o
  22   5   8       11.19       97.55     53.39 o
  23   5   8     1131.32     1168.71     78.77 o
  24   5   8      106.62      210.87     55.25 o
   0   6   8    22462.40    23307.30    325.35 o
   1   6   8      155.07      256.14     35.27 o
   2   6   8     1401.31     1689.82     42.57 o
   3   6   8     1040.83     1074.86     42.63 o
   4   6   8    13614.60    13832.69    275.78 o
   5   6   8       11.40      109.26     42.67 o
   6   6   8     7063.70     6986.66    120.78 o
   7   6   8        0.08      141.66     43.85 o
   8   6   8     6058.46     6314.13    188.62 o
   9   6   8      217.83      358.47     49.06 o
  10   6   8     6679.91     7063.22    268.74 o
  11   6   8      681.49      699.38     67.30 o
  12   6   8     3421.89     3718.44    107.30 o
  13   6   8      111.21      122.53     47.59 o
  14   6   8     5020.72     4891.22    263.07 o
  15   6   8      234.81      257.99     49.09 o
  16   6   8     3597.08     3083.15    223.48 o
  17   6   8      295.02      343.29     44.45 o
  18   6   8     3907.64     3324.31    265.01 o
  19   6   8      133.08      192.30     47.30 o
  20   6   8     2621.71     2593.54    173.00 o
  21   6   8       25.45       72.01     55.23 o
   1   7   8      174.33      294.66     35.78 o
   2   7   8      226.29      289.33     36.89 o
   3   7   8       20.64       81.36     34.64 o
   4   7   8       10.52       24.77     38.17 o
   5   7   8       58.23      186.51     44.79 o
   6   7   8      388.84      287.23     47.80 o
   7   7   8        0.25       27.04     44.23 o
   8   7   8      137.68      248.71     39.80 o
   9   7   8      132.16      156.03     45.84 o
  10   7   8      111.65      147.27     46.83 o
  11   7   8      129.06      240.70     43.19 o
  12   7   8       33.97      147.97     43.59 o
  13   7   8        2.37      122.04     44.70 o
  14   7   8        5.19      104.07     48.67 o
  15   7   8       68.08       68.92     51.70 o
  16   7   8       52.70      120.39     49.87 o
  17   7   8       22.89       54.48     51.36 o
  18   7   8        0.93      122.40     56.34 o
  19   7   8        3.51      -31.05    141.13 o
   0   8   8     3032.01     3224.43    167.09 o
   1   8   8      377.27      331.01     36.91 o
   2   8   8     4458.39     4283.13    196.23 o
   3   8   8      104.05      124.85     38.32 o
   4   8   8     2040.37     1942.44     95.14 o
   5   8   8       83.76       52.67     42.28 o
   6   8   8     1649.15     1246.86     85.24 o
   7   8   8      169.02      235.82     48.46 o
   8   8   8     1774.37     1608.71     94.65 o
   9   8   8        6.48       38.19     45.30 o
  10   8   8      618.10      745.87     48.21 o
  11   8   8       56.35      113.12     46.42 o
  12   8   8     1914.40     1781.29     91.96 o
  13   8   8      137.40      100.85     50.68 o
  14   8   8     1070.30     1085.27     67.70 o
   1   9   8      587.71      588.19     44.75 o
   2   9   8       28.20       53.27     42.96 o
   3   9   8      594.56      533.07     41.13 o
   4   9   8        9.68       67.51     44.55 o
   5   9   8     1002.58      856.56     75.80 o
   6   9   8       17.77       64.41     42.21 o
   7   9   8     1281.69      919.53     61.19 o
   1   1   9    15486.01    16103.26    384.91 o
   3   1   9    34753.74    34798.15    894.31 o
   4   1   9     1088.94      997.19     53.19 o
   5   1   9    29977.18    28253.59    809.51 o
   6   1   9       69.74      223.15     42.55 o
   7   1   9    30345.96    29915.64    843.89 o
   8   1   9       23.09      185.54     46.41 o
   9   1   9    17765.77    17184.98    547.80 o
  10   1   9       15.95      119.25     51.23 o
  11   1   9    30144.13    31313.16   1143.65 o
  12   1   9        7.62      101.30     50.94 o
  13   1   9    23764.03    24034.71   1006.83 o
  14   1   9      578.12      876.09     55.31 o
  15   1   9     8758.48     9049.44    443.58 o
  16   1   9      153.43      234.14     52.32 o
  17   1   9    23754.87    24235.61   1233.41 o
  18   1   9      905.15      893.95     59.70 o
  19   1   9    10516.08    11500.00    652.40 o
  20   1   9      340.57      460.48     60.34 o
  21   1   9     6876.58     6921.00    418.75 o
  22   1   9       10.93       67.50     55.95 o
  23   1   9     4475.67     4815.10    274.64 o
  24   1   9      236.68      228.26     52.34 o
  25   1   9     3710.79     3672.67    217.01 o
  26   1   9      319.77      422.71     54.94 o
  27   1   9     5024.32     4827.74    348.31 o
   0   2   9    78067.41    77402.05   2941.08 o
   1   2   9     1132.48     1063.97     54.18 o
   2   2   9    51417.32    50405.86   1264.22 o
   4   2   9    17759.47    18001.94    469.94 o
   5   2   9     5276.27     4939.56    171.60 o
   6   2   9     8892.76     9624.57    237.40 o
   7   2   9     1501.19     1628.43     57.57 o
   8   2   9     1454.36     1604.85     46.69 o
   9   2   9     1439.73     1311.11     50.14 o
  10   2   9     4213.85     4415.90    130.83 o
  11   2   9     1252.21     1364.80     58.88 o
  12   2   9     9599.51     9843.23    290.24 o
  13   2   9     2000.40     2193.87     80.15 o
  14   2   9    13836.61    14125.34    404.03 o
  15   2   9      192.12      210.00     54.22 o
  16   2   9    18164.35    18379.94    702.43 o
  17   2   9       76.72      121.13     52.44 o
  18   2   9    12840.72    12796.36    545.74 o
  19   2   9      185.36      195.60     50.89 o
  20   2   9     6833.42     6941.21    323.85 o
  21   2   9      156.24      208.18     51.97 o
  22   2   9     7426.21     7648.95    394.97 o
  23   2   9      274.38      282.71     52.61 o
  24   2   9     4831.74     5118.15    259.82 o
  25   2   9       24.51      124.18     50.40 o
  26   2   9     2316.44     2354.44    135.09 o
  27   2   9       45.93       56.98     57.15 o
   1   3   9     1160.70     1392.87     40.33 o
   2   3   9      487.93      327.38     44.57 o
   3   3   9     2945.26     3193.05     62.19 o
   4   3   9     1435.06     1212.32     63.78 o
   5   3   9      651.31      671.90     43.79 o
   6   3   9      151.58      214.19     38.76 o
   7   3   9       29.69       96.13     47.78 o
   8   3   9        8.84       64.43     57.13 o
   9   3   9      376.07      506.47     45.10 o
  10   3   9      283.03      280.20     45.09 o
  11   3   9     1024.73     1136.34     52.99 o
  12   3   9       39.33      149.55     46.26 o
  13   3   9     1106.16     1100.21     66.83 o
  14   3   9        5.91      125.54     49.07 o
  15   3   9      966.86      993.18     48.73 o
  16   3   9        1.29       42.90     49.39 o
  17   3   9      331.31      433.91     47.16 o
  18   3   9      157.02      258.80     49.73 o
  19   3   9     1590.15     1588.06     74.38 o
  20   3   9       56.71       67.22     54.49 o
  21   3   9       11.95       22.69     48.51 o
  22   3   9        8.07       49.99     55.33 o
  23   3   9      354.39      450.99     53.42 o
  24   3   9        9.85       53.99     60.50 o
  25   3   9      256.40      311.10     52.14 o
  26   3   9       16.62       39.89     54.31 o
   0   4   9    18192.59    18413.35    309.37 o
   1   4   9      316.50      395.02     42.70 o
   2   4   9    16464.62    16863.35    275.52 o
   3   4   9     1430.71     1385.71     43.47 o
   4   4   9    11639.82    11777.03    213.67 o
   5   4   9      209.71      264.91     47.14 o
   6   4   9    12135.85    12673.05    296.11 o
   7   4   9       72.00       83.84     43.70 o
   8   4   9    13274.55    13302.49    368.03 o
   9   4   9      822.20      703.82     48.55 o
  10   4   9    18375.07    18930.62    527.56 o
  11   4   9      844.72      854.73     54.53 o
  12   4   9    20379.08    21209.16    797.65 o
  13   4   9      398.68      589.05     45.83 o
  14   4   9    19471.75    20164.64    721.87 o
  15   4   9      961.98     1056.49     50.16 o
  16   4   9    12070.53    11947.27    579.36 o
  17   4   9      670.22      749.23     44.64 o
  18   4   9     8047.13     8314.28    336.22 o
  19   4   9      268.43      304.80     45.31 o
  20   4   9     1795.81     2006.97    106.73 o
  21   4   9      136.24      220.61     49.87 o
  22   4   9     2988.40     3301.48    157.00 o
  23   4   9       88.43      192.92     53.48 o
  24   4   9     2165.99     2089.29    124.95 o
  25   4   9      236.92      274.13     57.41 o
   1   5   9     2433.64     2272.13     40.31 o
   2   5   9     1128.09      909.81     44.21 o
   3   5   9     1241.53     1323.07     50.58 o
   4   5   9        6.09      126.86     48.94 o
   5   5   9     7690.04     8298.92    207.24 o
   6   5   9      737.98      799.71     43.60 o
   7   5   9     9132.04     9615.24    256.26 o
   8   5   9        0.97      118.66     47.40 o
   9   5   9     6742.31     7225.70    242.03 o
  10   5   9        5.62       73.55     53.16 o
  11   5   9     8522.15     8835.20    327.92 o
  12   5   9       13.72       84.02     44.86 o
  13   5   9     3407.10     3673.02    182.57 o
  14   5   9        2.13      -49.71     42.72 o
  15   5   9     4204.42     4036.54    245.06 o
  16   5   9       60.87      185.42     46.73 o
  17   5   9     1663.00     1936.96    106.60 o
  18   5   9      278.29      253.93     57.82 o
  19   5   9     1298.01     1222.47     74.90 o
  20   5   9      101.89       99.20     43.43 o
  21   5   9      663.47      681.17     49.60 o
  22   5   9       32.13      131.72     51.24 o
  23   5   9      934.93      818.70     61.82 o
   0   6   9      241.04      305.99     55.57 o
   1   6   9        6.90      -27.27     39.72 o
   2   6   9     2989.26     2798.59     54.58 o
   3   6   9       14.36       64.96     38.12 o
   4   6   9     1001.74     1102.88     64.83 o
   5   6   9      133.89      146.52     51.89 o
   6   6   9     1311.06     1399.17     54.64 o
   7   6   9      175.49      265.17     45.08 o
   8   6   9     1386.63     1395.43     81.19 o
   9   6   9       16.82      113.41     42.51 o
  10   6   9      755.30      878.96     56.71 o
  11   6   9        9.51       88.98     52.15 o
  12   6   9      721.14      696.71     45.74 o
  13   6   9       33.55      111.41     49.98 o
  14   6   9      772.02      757.61     81.14 o
  15   6   9        2.76        8.66     50.91 o
  16   6   9      540.42      489.96     48.33 o
  17   6   9       43.80       79.45     46.33 o
  18   6   9      991.14      953.81     92.85 o
  19   6   9        4.05       46.52     47.71 o
  20   6   9      396.33      414.73     71.82 o
  21   6   9        1.23       15.40     55.08 o
   1   7   9    11052.80    10625.16    227.11 o
   2   7   9      136.91      238.54     42.47 o
   3   7   9     7758.33     7872.43    179.26 o
   4   7   9     1205.12     1360.54     45.71 o
   5   7   9     4095.49     4118.46    105.66 o
   6   7   9      426.23      478.98     54.53 o
   7   7   9     3058.19     3066.06    210.31 o
   8   7   9       95.00      114.54     49.95 o
   9   7   9      952.35     1017.89     66.41 o
  10   7   9       84.32       89.13     43.44 o
  11   7   9     1355.21     1302.60     97.82 o
  12   7   9       29.21       59.55     46.40 o
  13   7   9     2134.15     2051.67    138.97 o
  14   7   9      337.51      291.43     47.81 o
  15   7   9     3002.95     2893.92    242.29 o
  16   7   9       21.30      143.32     50.53 o
  17   7   9     3722.35     3179.07    295.68 o
  18   7   9        4.96       36.78     60.93 o
   0   8   9     2876.23     2736.43    204.60 o
   1   8   9      185.19      196.96     41.76 o
   2   8   9      512.92      622.85     43.79 o
   3   8   9        0.79       78.72     44.90 o
   4   8   9      873.40      644.05     47.80 o
   5   8   9      261.81      190.00     44.46 o
   6   8   9      287.82      295.64     46.09 o
   7   8   9        1.98       14.65     39.85 o
   8   8   9      112.31      193.85     45.70 o
   9   8   9       11.09       53.41     48.59 o
  10   8   9      287.02      342.38     49.77 o
  11   8   9        4.75        5.04     46.29 o
  12   8   9      373.06      327.09     61.89 o
  13   8   9       61.37       62.53     49.97 o
   1   9   9      446.90      470.71     42.77 o
   2   9   9        6.96       88.64     47.67 o
   3   9   9      374.87      255.68     51.10 o
   4   9   9       25.95      101.90     47.31 o
   5   9   9      302.56      341.10     87.28 o
   0   0  10    40975.18    41709.11    583.18 o
   1   0  10     2239.31     2125.72     60.43 o
   2   0  10    59788.18    60145.34    603.57 o
   4   0  10     8015.61     7692.58     87.06 o
   5   0  10     7709.66     7136.90    146.91 o
   6   0  10    17488.48    16966.05   1575.96 o
   7   0  10     7749.45     8156.92    230.07 o
   8   0  10    16217.98    15440.63    552.42 o
   9   0  10     2443.32     3095.69    165.80 o
  10   0  10    34802.10    34182.72   1472.87 o
  11   0  10      150.03      256.77     66.14 o
  12   0  10    59214.09    59734.14   3518.39 o
  13   0  10      960.15     1161.45     75.89 o
  14   0  10    33271.23    34646.05   2321.60 o
  15   0  10     7598.32     7758.96    586.70 o
  16   0  10    35756.04    37233.27   2972.55 o
  17   0  10      869.45      928.13     78.61 o
  18   0  10     3228.81     3503.56    365.97 o
  19   0  10     1727.88     1684.41    168.10 o
  20   0  10     3444.79     3528.04    256.52 o
  21   0  10        0.42       60.93     76.15 o
  22   0  10     3470.53     3774.66    280.34 o
  23   0  10      332.88      339.82     75.16 o
  24   0  10     4591.58     5029.78    441.11 o
  25   0  10      778.63      729.91    106.23 o
  26   0  10     5778.70     5673.21    492.26 o
  27   0  10      843.42      842.53    158.29 o
   1   1  10     4197.54     4755.40    103.56 o
   2   1  10       73.34      173.07     38.78 o
   3   1  10     5757.68     5723.67    109.93 o
   4   1  10      780.37      912.48     40.35 o
   5   1  10     6726.54     6224.62    297.97 o
   6   1  10      537.09      587.11     43.29 o
   7   1  10     8725.01     8307.13    307.61 o
   8   1  10      282.89      379.29     50.97 o
   9   1  10     4003.26     4024.97    130.51 o
  10   1  10        0.57       48.70     50.57 o
  11   1  10     3121.65     3389.47    129.89 o
  12   1  10     1336.02     1322.33     51.42 o
  13   1  10     4338.42     4573.70    185.82 o
  14   1  10      779.52      917.54     59.60 o
  15   1  10     3433.48     3575.19    133.23 o
  16   1  10        2.91       73.17     47.15 o
  17   1  10     5044.73     5022.95    240.71 o
  18   1  10      878.09      938.39     53.49 o
  19   1  10     2535.97     2803.14    175.94 o
  20   1  10       17.63        6.19     51.97 o
  21   1  10     1293.11     1425.45     80.90 o
  22   1  10       10.69       92.53     57.50 o
  23   1  10      625.85      749.51     59.44 o
  24   1  10       12.45       76.42     53.88 o
  25   1  10      469.46      491.52     62.06 o
  26   1  10      124.80      134.56     51.33 o
  27   1  10     1009.36      910.55     59.26 o
   0   2  10    27922.13    28834.77   1224.92 o
   1   2  10       40.39       61.91     43.87 o
   2   2  10    24736.45    24379.46    611.99 o
   3   2  10     2867.82     3383.06     87.68 o
   4   2  10    10801.17     9436.41    535.13 o
   5   2  10      988.67     1097.24     56.35 o
   6   2  10     1411.78     1210.96     44.86 o
   7   2  10     1515.28     1376.75     50.17 o
   8   2  10     5472.25     5579.81    184.03 o
   9   2  10        0.12       50.15     46.88 o
  10   2  10     2030.77     2441.45     77.64 o
  11   2  10       51.31       54.52     46.77 o
  12   2  10     5738.57     6762.78    253.26 o
  13   2  10      696.47      765.13     60.74 o
  14   2  10    12365.55    12968.20    460.10 o
  15   2  10      117.53      255.88     52.02 o
  16   2  10     6827.37     7108.90    272.45 o
  17   2  10      627.06      713.36     55.74 o
  18   2  10     7224.37     7021.84    262.63 o
  19   2  10       47.94      122.83     48.74 o
  20   2  10     2517.75     2797.97    114.22 o
  21   2  10       28.34      211.36     50.90 o
  22   2  10     3225.44     3437.70    200.50 o
  23   2  10       96.19      172.39     53.01 o
  24   2  10     2826.22     2893.16    187.78 o
  25   2  10        7.98      101.84     53.86 o
  26   2  10      824.99      814.32     72.71 o
   1   3  10    33096.75    33862.32    630.26 o
   2   3  10     3035.91     3087.37     85.81 o
   3   3  10    25452.21    25188.86    584.13 o
   4   3  10     5835.86     5719.84    241.78 o
   5   3  10    21301.14    21388.64    565.92 o
   6   3  10     1720.79     1695.26     49.91 o
   7   3  10    16528.69    16345.04    349.48 o
   8   3  10      855.30      856.72     57.06 o
   9   3  10     6637.68     7126.24    141.86 o
  10   3  10      320.10      403.13     50.86 o
  11   3  10     8458.31     9655.66    200.20 o
  12   3  10     1428.13     1491.22     48.57 o
  13   3  10    10448.01    11145.76    232.22 o
  14   3  10     1082.33     1047.74     59.02 o
  15   3  10    18211.39    18233.79    518.57 o
  16   3  10      308.83      329.50     46.79 o
  17   3  10    15360.25    15478.07    506.25 o
  18   3  10       28.98      160.69     49.04 o
  19   3  10    14865.60    15368.22    666.89 o
  20   3  10      143.70      242.61     44.79 o
  21   3  10     6517.34     7178.73    298.87 o
  22   3  10      126.54       77.35     50.18 o
  23   3  10     3689.84     3846.68    192.87 o
  24   3  10       39.68      143.79     50.04 o
  25   3  10     2498.33     2464.65    127.76 o
   0   4  10     1245.43     1055.74     62.51 o
   1   4  10      176.83      193.08     44.59 o
   2   4  10     3294.35     3280.71     49.75 o
   3   4  10      947.15     1036.77     74.94 o
   4   4  10      317.36      512.94     39.49 o
   5   4  10        1.62       41.33     51.09 o
   6   4  10      100.37      219.19     38.65 o
   7   4  10       10.56      131.73     45.17 o
   8   4  10       93.76      182.17     46.73 o
   9   4  10        0.03       76.18     47.15 o
  10   4  10     1206.10     1106.29     52.66 o
  11   4  10      372.78      443.58     49.12 o
  12   4  10     2594.56     2480.12     83.83 o
  13   4  10      109.44      182.69     48.58 o
  14   4  10     1104.94     1268.90     82.90 o
  15   4  10       12.36      139.38     46.78 o
  16   4  10      495.40      629.32     46.19 o
  17   4  10       18.69       36.54     41.04 o
  18   4  10      307.93      374.38     45.63 o
  19   4  10      128.84      170.36     44.34 o
  20   4  10       31.17       66.98     49.03 o
  21   4  10       32.92      136.99     51.30 o
  22   4  10      143.22      109.37     49.12 o
  23   4  10       92.71      133.22     52.92 o
  24   4  10      279.74      327.98     57.29 o
   1   5  10     6792.69     7164.24     69.01 o
   2   5  10      492.75      587.55     41.59 o
   3   5  10     7089.77     7224.46    136.97 o
   4   5  10       57.79       40.31     40.94 o
   5   5  10     2860.35     2814.67     69.52 o
   6   5  10     2855.77     2843.71     81.20 o
   7   5  10     6172.72     6215.34    185.26 o
   8   5  10      361.33      462.40     43.70 o
   9   5  10     4942.03     5380.57    111.37 o
  10   5  10       99.70      311.56     55.87 o
  11   5  10     6707.99     7273.50    344.08 o
  12   5  10        1.77      -11.10     48.56 o
  13   5  10     7917.91     8544.70    410.44 o
  14   5  10      754.61      854.37     68.68 o
  15   5  10     6571.86     6491.03    336.81 o
  16   5  10      838.56      868.09     69.05 o
  17   5  10     2389.39     2320.10    155.99 o
  18   5  10      575.50      469.95     68.34 o
  19   5  10     2448.78     2417.95    141.06 o
  20   5  10      102.19      108.65     53.63 o
  21   5  10      631.98      609.01     69.29 o
  22   5  10       89.64      119.80     51.89 o
   0   6  10    13256.96    13191.56    226.03 o
   1   6  10        1.18      124.77     38.76 o
   2   6  10     8153.79     7822.01    141.93 o
   3   6  10      147.13      228.54     37.85 o
   4   6  10     7293.42     7328.43    150.74 o
   5   6  10       12.26       73.70     42.94 o
   6   6  10     2656.00     2871.92    102.26 o
   7   6  10       63.51       78.29     45.58 o
   8   6  10     1618.18     1737.32     71.22 o
   9   6  10        1.57       34.81     46.14 o
  10   6  10     5547.03     5598.86    273.44 o
  11   6  10       22.91      110.31     41.73 o
  12   6  10     3649.55     3828.05    171.79 o
  13   6  10       30.19      115.10     43.33 o
  14   6  10     5952.87     6068.83    310.70 o
  15   6  10       34.31      196.74     57.05 o
  16   6  10     4051.85     3989.83    279.52 o
  17   6  10       18.58       72.84     45.04 o
  18   6  10     3202.11     2967.35    300.36 o
  19   6  10        0.58       94.33     52.45 o
  20   6  10     1610.66     1347.98    139.39 o
   1   7  10        0.67       93.75     43.39 o
   2   7  10       14.64       39.79     43.13 o
   3   7  10        4.01       47.69     40.87 o
   4   7  10      127.48      165.78     49.08 o
   5   7  10      172.35      231.72     42.72 o
   6   7  10       12.75       76.50     44.86 o
   7   7  10       23.68       30.45     46.89 o
   8   7  10       35.07       34.88     52.60 o
   9   7  10        2.91       -7.10     42.39 o
  10   7  10      115.22      105.29     51.88 o
  11   7  10        4.13      -10.15     48.48 o
  12   7  10        8.64       15.25     49.07 o
  13   7  10       82.54      201.56     46.86 o
  14   7  10       37.70       73.84     47.67 o
  15   7  10        2.35       -9.19     67.94 o
  16   7  10        6.42       67.78     50.56 o
  17   7  10       41.38       71.20     74.96 o
   0   8  10      535.71      602.30     61.59 o
   1   8  10       78.49      112.46     37.85 o
   2   8  10     4894.19     3764.41    196.67 o
   3   8  10       76.19       70.24     39.96 o
   4   8  10     1194.97     1152.48     50.78 o
   5   8  10      394.43      287.39     48.90 o
   6   8  10     1308.68     1275.03    112.35 o
   7   8  10       44.83       59.89     46.70 o
   8   8  10     1338.54     1139.38    106.59 o
   9   8  10        0.07       53.98     55.76 o
  10   8  10      988.78      804.05     82.52 o
  11   8  10       40.12       66.84     47.14 o
  12   8  10     1742.74     1399.88    135.83 o
   1   1  11    46692.26    45300.14    863.56 o
   2   1  11      331.18      517.58     46.43 o
   3   1  11    20072.25    19802.34    481.07 o
   4   1  11      169.70      279.42     40.76 o
   5   1  11    17465.61    19056.74    557.05 o
   6   1  11      761.59      730.74     41.55 o
   7   1  11    13776.02    14993.70    488.43 o
   8   1  11      575.44      698.87     44.13 o
   9   1  11    10519.73    10938.43    403.62 o
  10   1  11      541.58      770.86     46.13 o
  11   1  11    10626.30    10398.52    379.07 o
  12   1  11       35.97      155.50     49.23 o
  13   1  11    17883.25    17914.47    808.58 o
  14   1  11     3347.29     3588.31    155.45 o
  15   1  11    22925.49    23527.17   1063.16 o
  16   1  11      222.72      352.34     49.98 o
  17   1  11    10438.90    11033.25    550.64 o
  18   1  11      466.75      462.32     54.33 o
  19   1  11     7453.69     7567.44    495.91 o
  20   1  11      181.11      202.18     55.45 o
  21   1  11     4552.21     4586.79    271.23 o
  22   1  11      401.06      452.93     55.35 o
  23   1  11     3099.66     3256.17    206.85 o
  24   1  11       56.00      124.96     52.18 o
  25   1  11     3679.34     3585.43    230.61 o
  26   1  11       64.51       60.97     60.99 o
   0   2  11    23309.81    22457.92    759.61 o
   1   2  11      279.95      396.09     42.74 o
   2   2  11    30014.95    29043.59    847.80 o
   3   2  11       91.33      230.06     46.45 o
   4   2  11    14101.71    14271.67    393.56 o
   5   2  11      129.53      154.75     44.01 o
   6   2  11     6727.75     7194.19    253.96 o
   7   2  11     3806.11     3730.61    120.96 o
   8   2  11     5522.78     5939.47    201.45 o
   9   2  11     1295.92     1182.51     51.23 o
  10   2  11     7549.19     7671.39    271.76 o
  11   2  11      384.90      490.66     47.87 o
  12   2  11    13323.93    13777.09    453.75 o
  13   2  11       59.25      159.83     47.18 o
  14   2  11     9258.96     9815.77    356.76 o
  15   2  11     4274.11     4212.39    161.31 o
  16   2  11    12375.11    13061.12    569.33 o
  17   2  11     1450.94     1606.11     70.46 o
  18   2  11     6669.41     7105.30    293.21 o
  19   2  11      275.34      316.51     49.91 o
  20   2  11     4683.82     4972.46    189.82 o
  21   2  11        3.66       97.46     53.07 o
  22   2  11     3350.14     3412.43    197.18 o
  23   2  11      337.12      480.86     54.21 o
  24   2  11     2482.96     2383.57    150.32 o
  25   2  11      712.84      822.95     70.45 o
   1   3  11     2072.22     1827.77     40.58 o
   2   3  11      140.55       80.36     44.48 o
   3   3  11      305.36      346.71     44.22 o
   4   3  11       49.38      116.82     44.96 o
   5   3  11      919.51     1088.49     70.98 o
   6   3  11       26.40       54.84     52.07 o
   7   3  11      309.18      470.03     51.60 o
   8   3  11      259.75      239.35     44.86 o
   9   3  11     1272.72     1365.44     45.37 o
  10   3  11      114.93      110.48     57.39 o
  11   3  11      363.78      375.48     49.94 o
  12   3  11       54.19      119.44     45.79 o
  13   3  11      749.13      924.53     51.36 o
  14   3  11        1.13       25.64     46.24 o
  15   3  11     1377.29     1416.97     52.51 o
  16   3  11      222.97      278.04     45.17 o
  17   3  11       20.25      108.85     46.08 o
  18   3  11       60.77      170.09     51.74 o
  19   3  11      407.92      460.00     47.92 o
  20   3  11       18.70      166.81     52.04 o
  21   3  11       38.62      105.20     53.20 o
  22   3  11       15.18       83.53     52.16 o
  23   3  11      237.44      258.78     52.80 o
  24   3  11       22.57      126.01     53.18 o
  25   3  11      105.52      118.62     87.55 o
   0   4  11    19402.22    19192.28    598.58 o
   1   4  11        7.49      150.78     41.97 o
   2   4  11    15824.35    15998.05    386.14 o
   3   4  11     4391.75     4448.30     69.89 o
   4   4  11    15932.36    16988.53    313.01 o
   5   4  11      286.60      427.18     44.83 o
   6   4  11     5132.01     5814.56    120.04 o
   7   4  11     1506.42     1630.90     53.62 o
   8   4  11     9276.24    10004.72    223.56 o
   9   4  11       12.35       76.92     43.16 o
  10   4  11     9587.65     8589.95    480.88 o
  11   4  11      172.69      226.84     48.93 o
  12   4  11    13454.27    12992.50    353.18 o
  13   4  11      316.67      403.16     60.56 o
  14   4  11    11804.68    12272.20    320.89 o
  15   4  11      517.91      535.44     53.79 o
  16   4  11     9467.95    10208.09    380.61 o
  17   4  11       13.17       72.17     41.76 o
  18   4  11     5488.34     5801.48    234.17 o
  19   4  11      903.83      916.07     64.29 o
  20   4  11     2763.05     2860.68    126.43 o
  21   4  11      165.53      170.15     50.23 o
  22   4  11     2193.89     2125.23    150.62 o
  23   4  11       11.57       -3.86     51.22 o
   1   5  11     5389.59     6067.15     97.06 o
   2   5  11        0.59       58.79     43.36 o
   3   5  11     3241.73     3544.82     93.66 o
   4   5  11      740.09      727.39     45.00 o
   5   5  11     4792.96     4420.98    136.98 o
   6   5  11     1239.73     1090.12     65.89 o
   7   5  11     1607.37     1748.59     57.49 o
   8   5  11      451.30      544.51     60.28 o
   9   5  11     3539.72     3480.79    150.08 o
  10   5  11      401.31      327.73     47.64 o
  11   5  11     2633.00     3011.83    167.61 o
  12   5  11      265.94      251.04     50.04 o
  13   5  11     3854.28     4010.02    221.97 o
  14   5  11     1261.59     1283.99    117.30 o
  15   5  11     3705.04     3655.47    238.15 o
  16   5  11      736.16      744.45     51.77 o
  17   5  11     1909.93     1674.47    130.61 o
  18   5  11      538.41      540.46     66.63 o
  19   5  11     2032.93     1850.92    142.00 o
  20   5  11       88.54      120.77     55.29 o
  21   5  11      532.46      603.24     74.93 o
   0   6  11     2296.15     1996.89     59.06 o
   1   6  11       59.75       63.71     41.21 o
   2   6  11     1769.53     1680.52     73.72 o
   3   6  11      113.39      208.90     43.35 o
   4   6  11     1459.31     1397.19     39.97 o
   5   6  11       79.71      124.81     39.22 o
   6   6  11      269.61      389.04     41.01 o
   7   6  11       38.01       97.08     49.15 o
   8   6  11      428.63      476.67     53.20 o
   9   6  11       21.60      131.65     40.71 o
  10   6  11      366.69      474.41     49.80 o
  11   6  11       24.75       53.86     48.80 o
  12   6  11      822.57      669.02     45.53 o
  13   6  11       50.53       92.17     51.47 o
  14   6  11      850.96      725.58     95.33 o
  15   6  11       36.05      112.98     49.77 o
  16   6  11     1149.13     1237.75    133.14 o
  17   6  11        0.25       29.06     74.88 o
  18   6  11      342.83      383.63     49.25 o
  19   6  11        2.39       33.65     56.62 o
   1   7  11     6123.88     5867.49    168.08 o
   2   7  11      428.42      446.66     41.76 o
   3   7  11     4778.92     4456.93     99.59 o
   4   7  11      262.87      216.34     41.34 o
   5   7  11     2852.26     2656.34    102.53 o
   6   7  11      591.49      448.99     45.07 o
   7   7  11     1775.82     1459.43    137.60 o
   8   7  11      314.54      309.94     52.23 o
   9   7  11     2259.91     2065.46    109.65 o
  10   7  11       53.73      194.87     49.75 o
  11   7  11     1911.86     1920.70    107.28 o
  12   7  11      100.73      118.50     44.08 o
  13   7  11     3602.10     3051.47    258.95 o
  14   7  11      116.16      177.08     54.54 o
  15   7  11     3217.53     2814.84    251.36 o
   0   8  11      220.54      330.39     57.23 o
   1   8  11      299.60      113.56     46.59 o
   2   8  11      926.62      922.60     45.31 o
   3   8  11      117.26      181.88     44.08 o
   4   8  11      319.61      288.51     52.97 o
   5   8  11       30.11       14.93     60.18 o
   6   8  11      390.25      393.30     48.61 o
   7   8  11       60.51       69.40     40.73 o
   8   8  11      354.52      299.67     48.53 o
   9   8  11        2.52       48.67     46.64 o
  10   8  11      334.98      239.22     54.69 o
   0   0  12    40497.43    40552.44    230.78 o
   1   0  12     1245.83     1349.99     77.99 o
   2   0  12    26677.58    22727.29   2241.45 o
   3   0  12    12594.24    13301.78    172.56 o
   4   0  12    37873.32    36337.39    484.69 o
   5   0  12    11878.69    11679.77    249.31 o
   6   0  12    20798.10    20302.31    538.67 o
   7   0  12     4153.45     3567.99    163.95 o
   8   0  12    10857.45     9820.73   1004.36 o
   9   0  12      133.35      312.43     90.72 o
  10   0  12    11552.39    12320.48    538.16 o
  11   0  12     2021.40     2113.11     97.64 o
  12   0  12    15794.40    15841.87    966.15 o
  13   0  12     5806.01     5690.73    371.27 o
  14   0  12     6633.42     6837.53    450.90 o
  15   0  12      660.37      630.65    105.00 o
  16   0  12    19029.41    19125.53   1573.98 o
  17   0  12     1287.33     1260.37     92.18 o
  18   0  12    12077.36    13003.15   1014.21 o
  19   0  12      138.20      159.27     75.26 o
  20   0  12    10522.14    11100.81    829.85 o
  21   0  12      542.31      511.71     78.50 o
  22   0  12     6363.13     6428.41    582.25 o
  23   0  12      408.49      368.60     80.40 o
  24   0  12     3798.43     3515.95    395.26 o
  25   0  12       14.11      196.92     79.18 o
   1   1  12     9926.02     9711.89    193.32 o
   2   1  12      145.94      218.95     43.00 o
   3   1  12     4994.24     4835.96    232.24 o
   4   1  12       74.03      125.96     38.87 o
   5   1  12     2541.14     2748.62     63.44 o
   6   1  12      461.02      471.45     40.30 o
   7   1  12     1161.94     1299.08     58.12 o
   8   1  12       26.15       28.48     45.72 o
   9   1  12     2581.93     2692.82     82.08 o
  10   1  12        5.03       32.12     53.64 o
  11   1  12     3338.58     3435.89    130.68 o
  12   1  12        7.17       44.06     47.07 o
  13   1  12     5692.37     5833.96    254.73 o
  14   1  12     1366.44     1253.71     60.40 o
  15   1  12     2834.32     3041.08    135.50 o
  16   1  12       90.45      120.20     50.05 o
  17   1  12     2229.21     2353.85    120.38 o
  18   1  12       73.06      178.43     54.12 o
  19   1  12      680.58      766.62     52.21 o
  20   1  12       87.20      154.27     54.68 o
  21   1  12      936.97      940.86     61.81 o
  22   1  12       56.07      185.61     51.54 o
  23   1  12     1033.27     1028.61     96.03 o
  24   1  12        5.47       43.65     52.78 o
  25   1  12     1371.33     1458.29    102.07 o
   0   2  12     9427.25     9547.17    381.95 o
   1   2  12      166.23      256.10     46.94 o
   2   2  12     6044.89     5985.71    182.74 o
   3   2  12        5.54       59.93     41.95 o
   4   2  12    11204.48    11549.14    423.63 o
   5   2  12      847.16      762.72     52.29 o
   6   2  12     3415.58     3609.79    130.94 o
   7   2  12      772.76      972.54     59.27 o
   8   2  12     4792.12     5186.15    146.54 o
   9   2  12     1102.52     1417.34     55.33 o
  10   2  12     6632.58     7037.58    238.19 o
  11   2  12      237.79      340.99     48.91 o
  12   2  12     8357.69     7911.98    463.02 o
  13   2  12       14.19       38.85     50.20 o
  14   2  12     6379.66     6411.39    270.78 o
  15   2  12     1683.33     1722.27     99.41 o
  16   2  12     4546.69     4429.79    258.05 o
  17   2  12      437.94      474.90     48.56 o
  18   2  12     4403.70     4607.99    234.59 o
  19   2  12      529.17      589.88     64.42 o
  20   2  12     1789.15     2000.07     90.88 o
  21   2  12      133.71      154.79     54.80 o
  22   2  12      675.14      813.97     71.28 o
  23   2  12       40.99       73.54     53.26 o
  24   2  12     1388.12     1379.15    116.79 o
  25   2  12      529.08      405.81     60.79 o
   1   3  12    25259.39    25719.95    529.93 o
   2   3  12     1572.73     1459.59     52.39 o
   3   3  12     9670.47    10030.70    269.59 o
   4   3  12        0.61       92.13     45.22 o
   5   3  12    14357.31    14405.21    631.47 o
   6   3  12     2214.10     2197.14     62.35 o
   7   3  12     4808.39     5305.86    147.23 o
   8   3  12      909.56     1229.82     77.77 o
   9   3  12    13868.12    14516.31    361.48 o
  10   3  12       21.21       82.17     57.05 o
  11   3  12    17030.42    17563.12    586.50 o
  12   3  12      235.69      268.50     51.05 o
  13   3  12    17950.91    18494.42    586.97 o
  14   3  12      362.84      552.11     57.33 o
  15   3  12    15577.17    15938.45    386.87 o
  16   3  12      703.36      837.68     48.64 o
  17   3  12     6091.15     6342.18    226.91 o
  18   3  12     1136.60     1109.93     54.17 o
  19   3  12     3652.67     3731.02    172.98 o
  20   3  12      264.59      274.40     53.11 o
  21   3  12     2284.19     2364.20    134.56 o
  22   3  12        9.55      135.63     50.72 o
  23   3  12     2524.90     2450.23    151.14 o
  24   3  12      370.18      380.44     56.73 o
   0   4  12       19.99      140.88     82.43 o
   1   4  12       15.54       -3.37     45.84 o
   2   4  12     1034.70      998.60     42.75 o
   3   4  12      182.27      158.64     41.68 o
   4   4  12      361.07      377.23     43.26 o
   5   4  12      872.04      770.65     54.12 o
   6   4  12     1603.84     1617.78     87.57 o
   7   4  12      112.64      158.50     50.02 o
   8   4  12     2267.17     2377.09     82.69 o
   9   4  12       28.14       37.71     40.90 o
  10   4  12       41.20      159.37     43.35 o
  11   4  12      144.47      246.69     48.02 o
  12   4  12      275.25      292.00     43.57 o
  13   4  12       34.30      136.52     48.54 o
  14   4  12      281.84      295.88     49.77 o
  15   4  12        0.37       47.99     60.92 o
  16   4  12      337.32      408.09     87.44 o
  17   4  12        2.09      116.40     48.30 o
  18   4  12     1026.09     1125.89     98.83 o
  19   4  12        0.89       26.46     47.32 o
  20   4  12      180.39      284.91     47.49 o
  21   4  12       65.97      112.20     52.21 o
  22   4  12      541.74      481.66     51.42 o
   1   5  12     9081.18     9016.68    269.89 o
   2   5  12      882.76      962.86     46.11 o
   3   5  12     5986.93     6176.55    119.63 o
   4   5  12     1071.91     1184.12     44.04 o
   5   5  12     5444.72     5604.31    190.43 o
   6   5  12     1531.85     1327.17     54.04 o
   7   5  12     2112.28     2419.75     82.69 o
   8   5  12       56.53       88.66     50.47 o
   9   5  12     2709.21     3001.14    101.75 o
  10   5  12       17.71       85.96     49.83 o
  11   5  12     2329.95     2332.00    117.68 o
  12   5  12      351.83      336.76     49.97 o
  13   5  12     2936.65     3039.30    144.52 o
  14   5  12      626.45      489.69     73.79 o
  15   5  12     3296.53     3096.10    144.53 o
  16   5  12      449.69      316.09     50.49 o
  17   5  12     2665.09     2614.00    183.65 o
  18   5  12       22.06       72.13     48.59 o
  19   5  12     2457.66     2559.49    239.54 o
  20   5  12       99.62      117.45     53.85 o
   0   6  12     7894.89     7842.48    114.60 o
   1   6  12      108.30      154.95     41.91 o
   2   6  12     5413.17     5299.75    118.19 o
   3   6  12       90.13       98.90     44.66 o
   4   6  12     4598.02     4742.61     84.79 o
   5   6  12      280.67      268.50     45.24 o
   6   6  12     4309.36     4401.82    194.83 o
   7   6  12        8.49       47.35     39.64 o
   8   6  12     2662.51     2879.96    158.92 o
   9   6  12       59.40      148.76     53.23 o
  10   6  12     2453.17     2572.71    144.46 o
  11   6  12      196.97      274.18     50.63 o
  12   6  12     2537.07     2565.46    148.39 o
  13   6  12      115.33      223.49     53.61 o
  14   6  12     3103.94     2839.81    208.01 o
  15   6  12        0.52      123.60     60.68 o
  16   6  12     3290.89     2996.34    248.48 o
  17   6  12       74.70        6.45     65.27 o
  18   6  12     2748.96     2421.62    316.23 o
   1   7  12       69.42       97.29     46.03 o
   2   7  12       30.66       99.29     46.81 o
   3   7  12       17.25       82.72     44.17 o
   4   7  12        9.50       68.85     45.76 o
   5   7  12        8.64       90.83     44.14 o
   6   7  12        0.43       47.64     50.76 o
   7   7  12        1.19       45.19     43.28 o
   8   7  12        1.16       45.41     35.90 o
   9   7  12        1.11       56.51     51.02 o
  10   7  12       50.96       14.91     58.22 o
  11   7  12        0.31       24.91     45.31 o
  12   7  12        0.63       57.36     52.28 o
  13   7  12       32.39       39.41     49.89 o
  14   7  12        9.90      140.39     55.92 o
   0   8  12     1436.00     1428.16     79.11 o
   1   8  12       38.59       45.39     44.72 o
   2   8  12     1572.64     1550.44    104.82 o
   3   8  12       34.37       41.05     59.33 o
   4   8  12     1026.97      799.50     50.95 o
   5   8  12        0.01       77.29     48.67 o
   6   8  12      895.62      535.94     48.65 o
   7   8  12       26.04       81.94     46.20 o
   1   1  13    21359.66    22306.16    522.91 o
   2   1  13      995.83      954.25     40.89 o
   3   1  13    17908.14    18346.49    395.74 o
   4   1  13     4290.67     4374.71    113.39 o
   5   1  13    12592.02    12548.51    346.16 o
   6   1  13      326.11      443.20     40.64 o
   7   1  13     6954.62     6708.80    224.39 o
   8   1  13       83.27      143.27     42.12 o
   9   1  13     9705.33    10085.53    326.51 o
  10   1  13     1081.77     1172.42     47.10 o
  11   1  13    15667.40    16338.67    823.40 o
  12   1  13     2053.99     2167.69    116.81 o
  13   1  13     9689.54    10367.38    486.09 o
  14   1  13        1.55      152.18     50.37 o
  15   1  13    11128.84    11315.25    634.96 o
  16   1  13        4.59       92.27     49.81 o
  17   1  13     7201.29     7434.72    446.35 o
  18   1  13      975.81     1090.34     93.26 o
  19   1  13     5645.90     5683.07    305.92 o
  20   1  13       78.53      129.14     52.89 o
  21   1  13     5027.07     5105.82    284.39 o
  22   1  13        0.07      119.05     50.39 o
  23   1  13     4508.94     4603.33    264.89 o
  24   1  13       57.13      208.12     55.43 o
   0   2  13     3645.36     4236.30    205.76 o
   1   2  13      264.85      300.85     45.92 o
   2   2  13     5975.55     6430.45    208.90 o
   3   2  13     1981.52     1947.52     80.60 o
   4   2  13     6425.79     6584.29    220.81 o
   5   2  13        1.89      131.16     43.07 o
   6   2  13    16304.17    16089.24    453.04 o
   7   2  13      923.01      918.23     55.43 o
   8   2  13    14147.21    14229.11    460.03 o
   9   2  13      295.05      376.84     53.05 o
  10   2  13    11918.87    12739.82    512.21 o
  11   2  13        3.42      131.73     47.95 o
  12   2  13    10900.69    11625.24    459.18 o
  13   2  13      138.34      241.11     45.38 o
  14   2  13     7731.20     7718.43    303.23 o
  15   2  13     1280.17     1216.85     69.54 o
  16   2  13     6307.44     6287.87    275.50 o
  17   2  13       17.11      119.96     43.70 o
  18   2  13     3115.33     3096.83    164.64 o
  19   2  13     1283.86     1307.22     73.45 o
  20   2  13     2554.26     2686.92    151.54 o
  21   2  13       48.90      117.94     53.33 o
  22   2  13     1617.83     1766.62    106.69 o
  23   2  13       83.41      176.38     57.34 o
  24   2  13     1587.15     1594.97     96.35 o
   1   3  13      167.58      370.53     39.13 o
   2   3  13        1.94       27.48     41.91 o
   3   3  13      124.27      247.67     52.00 o
   4   3  13       22.20       89.94     63.16 o
   5   3  13     1464.59     1317.05     44.86 o
   6   3  13       14.50       71.67     49.34 o
   7   3  13      224.06      213.06     42.65 o
   8   3  13       13.85      113.31     46.51 o
   9   3  13     1330.60     1509.17     45.90 o
  10   3  13       25.73       38.39     48.31 o
  11   3  13      489.69      705.13     59.92 o
  12   3  13       70.40      135.09     51.17 o
  13   3  13      684.79      807.91     58.59 o
  14   3  13       65.46      156.38     50.99 o
  15   3  13      296.34      292.94     52.35 o
  16   3  13      158.98      219.74     50.78 o
  17   3  13      485.14      493.65     50.42 o
  18   3  13      129.11      173.81     51.94 o
  19   3  13      106.52      100.12     53.53 o
  20   3  13        0.50       68.23     53.02 o
  21   3  13      107.36      233.22     54.03 o
  22   3  13        2.09       46.96     55.09 o
  23   3  13       83.59      158.35     55.05 o
   0   4  13    15469.46    16280.98   1086.24 o
   1   4  13        2.61      157.28     45.80 o
   2   4  13     9037.27     9656.65    297.39 o
   3   4  13     2356.87     2219.76     71.26 o
   4   4  13     9737.34    10072.22    241.74 o
   5   4  13     1017.37      948.58     59.43 o
   6   4  13    10096.22     9828.92    331.72 o
   7   4  13     1026.21      997.19     70.83 o
   8   4  13     7370.56     7316.19    237.96 o
   9   4  13       48.62      142.45     62.41 o
  10   4  13     6743.48     7235.33    238.19 o
  11   4  13      713.08      702.16     44.24 o
  12   4  13     5712.14     6398.31    250.59 o
  13   4  13      352.90      516.39     51.79 o
  14   4  13     6464.00     6739.97    220.23 o
  15   4  13      490.16      550.66     59.41 o
  16   4  13     4511.94     4622.79    204.13 o
  17   4  13        5.17      112.95     49.57 o
  18   4  13     4303.82     4424.50    217.07 o
  19   4  13       37.34      121.12     50.63 o
  20   4  13     3569.05     3566.12    219.46 o
  21   4  13      103.12      138.36     51.03 o
   1   5  13     6395.35     5995.67    160.06 o
   2   5  13      861.70      917.29     41.14 o
   3   5  13     3905.99     4002.24     83.60 o
   4   5  13     1536.59     1622.98     51.67 o
   5   5  13     3009.81     3208.42     68.91 o
   6   5  13      724.08      775.47     47.36 o
   7   5  13      877.95     1067.34     63.45 o
   8   5  13       14.27        6.05     36.28 o
   9   5  13     1911.51     1767.91     68.65 o
  10   5  13      159.06      216.88     77.48 o
  11   5  13     1323.91     1364.91     95.37 o
  12   5  13      667.81      697.89     53.11 o
  13   5  13     1777.69     1756.04    115.95 o
  14   5  13      220.85      181.87     51.18 o
  15   5  13     1664.89     1583.84    143.16 o
  16   5  13       69.90       37.87     48.50 o
  17   5  13     1337.89     1458.19    122.52 o
  18   5  13       24.06      104.37     53.96 o
  19   5  13     1789.44     1556.33    141.31 o
   0   6  13     1683.26     1744.39     97.08 o
   1   6  13       24.28       16.66     44.45 o
   2   6  13     1119.11     1181.16     48.36 o
   3   6  13       78.99       21.87     46.21 o
   4   6  13      350.78      383.51     46.34 o
   5   6  13       69.35      125.71     39.51 o
   6   6  13      654.89      664.81     45.64 o
   7   6  13       10.69       59.82     41.91 o
   8   6  13      164.80      138.82     43.59 o
   9   6  13      170.19      177.04     50.06 o
  10   6  13      748.47      850.39     57.21 o
  11   6  13      157.79      207.38     41.40 o
  12   6  13      715.79      767.66     53.87 o
  13   6  13        8.02       36.47     51.13 o
  14   6  13      713.44      777.03     59.25 o
  15   6  13      101.46      124.60     56.78 o
  16   6  13      697.66      571.44     68.86 o
   1   7  13     1742.74     1385.25     62.97 o
   2   7  13        8.39      142.30     43.28 o
   3   7  13     1985.07     1661.29     72.28 o
   4   7  13       63.38       71.68     44.06 o
   5   7  13     2615.64     2577.15     94.52 o
   6   7  13      219.11      186.63     43.82 o
   7   7  13     2794.77     2448.53    106.63 o
   8   7  13      138.79      133.21     41.74 o
   9   7  13     3477.52     2808.70    148.73 o
  10   7  13       92.62      111.26     54.38 o
  11   7  13     3863.93     2789.89    241.80 o
  12   7  13        5.47       78.60     55.58 o
   0   8  13      128.91      143.57     75.43 o
   1   8  13        2.53       -6.45     42.68 o
   2   8  13      204.39      159.93     51.65 o
   3   8  13       10.00       82.64     92.67 o
   0   0  14    38312.73    38941.07    215.35 o
   1   0  14      990.88     1204.10     61.43 o
   2   0  14    29949.13    30369.07    294.35 o
   3   0  14     1242.40     1169.35    136.93 o
   4   0  14    16460.21    16683.27    254.82 o
   5   0  14     3247.86     3304.76    109.79 o
   6   0  14    15412.31    16326.72    366.27 o
   7   0  14      972.39     1153.62     59.68 o
   8   0  14     9820.41     9967.46    398.42 o
   9   0  14        6.39      138.71     59.96 o
  10   0  14     5838.22     5442.09    237.04 o
  11   0  14      415.29      399.13     58.78 o
  12   0  14     3433.14     3862.79    250.94 o
  13   0  14     1772.82     1676.41    160.19 o
  14   0  14    10312.66    11254.01    968.74 o
  15   0  14      683.25      950.81     71.63 o
  16   0  14     5547.55     6442.29    546.10 o
  17   0  14       10.20       63.31     74.34 o
  18   0  14     7844.68     8033.94    584.11 o
  19   0  14      483.50      729.78    118.45 o
  20   0  14    10454.43     9844.53    796.95 o
  21   0  14       41.74      129.53     77.37 o
  22   0  14    11298.68    11349.10    993.15 o
  23   0  14        2.88      109.62     74.94 o
   1   1  14     1760.55     1847.77     43.51 o
   2   1  14      960.73      886.22     43.89 o
   3   1  14     5998.39     6066.59    126.49 o
   4   1  14      171.80      246.69     40.83 o
   5   1  14     1996.61     1892.39     83.32 o
   6   1  14      588.64      604.82     41.94 o
   7   1  14     4949.84     4910.43    128.12 o
   8   1  14       79.81      115.87     42.56 o
   9   1  14     2701.69     2719.14     87.42 o
  10   1  14      593.17      472.42     46.45 o
  11   1  14     1734.57     1745.73     77.42 o
  12   1  14       22.27       68.21     44.47 o
  13   1  14     1146.86     1022.87     67.40 o
  14   1  14       96.02      159.89     55.73 o
  15   1  14      846.33      895.98     55.16 o
  16   1  14      135.14      198.63     51.26 o
  17   1  14     1391.69     1577.82    106.12 o
  18   1  14        1.09       82.79     50.53 o
  19   1  14     1424.50     1662.61    100.83 o
  20   1  14       16.85       45.41     48.27 o
  21   1  14     1587.94     1633.77    120.29 o
  22   1  14        3.00       35.97     53.41 o
  23   1  14     1235.85     1196.57     89.40 o
   0   2  14      662.54      750.82     79.12 o
   1   2  14       29.42      159.78     43.34 o
   2   2  14     4626.32     4698.01    154.66 o
   3   2  14      284.80      241.44     40.17 o
   4   2  14     1001.45     1193.11     45.01 o
   5   2  14        3.87       99.90     45.44 o
   6   2  14     9017.84     8640.54    506.13 o
   7   2  14       76.93      170.95     44.00 o
   8   2  14     9359.63     9726.04    403.80 o
   9   2  14       64.21       92.70     44.86 o
  10   2  14     8009.51     7725.93    314.54 o
  11   2  14      198.69      259.46     48.15 o
  12   2  14     5490.69     5779.48    192.36 o
  13   2  14        2.39      -23.05     48.69 o
  14   2  14     6728.97     7040.90    297.84 o
  15   2  14       84.39      106.04     46.53 o
  16   2  14     1663.12     1860.38     99.69 o
  17   2  14      289.76      349.69     48.04 o
  18   2  14     1183.21     1281.05     74.36 o
  19   2  14      369.32      306.09     54.44 o
  20   2  14     1014.55      957.98     71.72 o
  21   2  14       14.28       67.05     57.22 o
  22   2  14     1089.45     1082.18    100.64 o
  23   2  14      219.20      205.47    116.81 o
   1   3  14     2365.84     2436.50    121.21 o
   2   3  14       69.48       87.26     40.93 o
   3   3  14     8127.70     8681.92    289.52 o
   4   3  14     1548.56     1418.37     79.30 o
   5   3  14    10581.39    11390.02    315.19 o
   6   3  14      206.45      298.91     44.84 o
   7   3  14    16973.78    16324.96    847.22 o
   9   3  14    19656.58    19438.49   1226.54 o
  10   3  14      893.89      832.84     68.62 o
  11   3  14    15824.71    15930.36    547.17 o
  12   3  14      330.61      443.16     45.47 o
  13   3  14     7805.58     7693.61    320.47 o
  14   3  14      598.75      509.04     57.77 o
  15   3  14     6495.80     6600.44    280.62 o
  16   3  14       46.96      124.58     49.91 o
  17   3  14     2966.85     3303.88    173.99 o
  18   3  14      466.28      449.19     63.26 o
  19   3  14     2770.37     2874.75    220.05 o
  20   3  14       14.09       81.93     51.33 o
  21   3  14     2375.94     2484.18    153.23 o
   0   4  14      654.04      822.56     86.94 o
   1   4  14        6.17      142.61     46.37 o
   2   4  14      410.66      581.13     43.79 o
   3   4  14       71.26       56.54     38.66 o
   4   4  14     1368.64     1196.30     56.74 o
   5   4  14        0.40        8.62     44.17 o
   6   4  14       15.54      157.98     43.88 o
   7   4  14       71.74       75.57     41.69 o
   8   4  14      734.21      651.13     55.06 o
   9   4  14       15.78       43.36     44.32 o
  10   4  14      234.04      237.61     77.68 o
  11   4  14       25.61       38.11     45.36 o
  12   4  14      627.49      677.99     59.76 o
  13   4  14      150.33      165.28     51.31 o
  14   4  14      487.23      451.87     65.48 o
  15   4  14       21.24      129.29     54.53 o
  16   4  14      126.59      124.82     53.73 o
  17   4  14       41.52       76.21     50.10 o
  18   4  14      295.06      214.94     51.76 o
  19   4  14        1.20       80.08     54.80 o
  20   4  14      287.64      249.75     54.82 o
   1   5  14     5995.61     5624.91    222.32 o
   2   5  14      276.82      372.45     53.97 o
   3   5  14     6866.10     6726.96    253.76 o
   4   5  14      241.37      253.10     42.30 o
   5   5  14     2887.75     3200.15    157.87 o
   6   5  14      155.95      175.03     46.52 o
   7   5  14     2660.43     2712.34    153.87 o
   8   5  14       95.10      203.07     40.25 o
   9   5  14     1333.15     1394.97    102.65 o
  10   5  14      247.49      233.89     59.44 o
  11   5  14     1310.85     1360.79     83.09 o
  12   5  14      112.79      123.84     56.16 o
  13   5  14     1166.90     1177.21    120.46 o
  14   5  14       54.01       77.37     58.83 o
  15   5  14     1309.50     1554.49    114.54 o
  16   5  14       45.19      162.40     54.80 o
  17   5  14     2336.43     2395.28    174.91 o
  18   5  14       92.31      122.96     74.71 o
   0   6  14     2975.19     2907.58    278.07 o
   1   6  14       18.27       17.10     41.72 o
   2   6  14     3638.38     3496.85    203.12 o
   3   6  14       24.58      154.11     46.94 o
   4   6  14     2978.95     2670.69    111.76 o
   5   6  14       14.08       81.89     45.15 o
   6   6  14     3662.44     3358.61    108.28 o
   7   6  14       45.62       55.74     43.34 o
   8   6  14     2521.09     2206.37    119.32 o
   9   6  14      278.98      243.60     41.19 o
  10   6  14     3061.43     2668.54    155.63 o
  11   6  14       10.90       88.60     57.41 o
  12   6  14     2347.07     2069.11    174.86 o
  13   6  14       52.99       68.71     49.88 o
  14   6  14     1827.61     1690.37    129.37 o
  15   6  14        1.82      150.16    113.11 o
   1   7  14       12.46      126.21     58.26 o
   2   7  14        2.70      124.03     50.11 o
   3   7  14       14.69      125.42     48.89 o
   4   7  14       10.69       27.55     48.39 o
   5   7  14       14.44      122.78     44.23 o
   6   7  14        6.47       22.29     48.07 o
   7   7  14       18.29       37.50     45.77 o
   8   7  14        3.42       28.92     39.72 o
   9   7  14       76.36      124.10     46.28 o
  10   7  14       36.54      123.77     56.39 o
   1   1  15     7164.85     7257.73     69.08 o
   2   1  15       16.64      151.83     43.74 o
   3   1  15    16637.57    17230.68    235.42 o
   4   1  15      131.18      249.67     43.97 o
   5   1  15     9941.29    10162.70    222.72 o
   6   1  15       57.85      217.74     41.45 o
   7   1  15    16583.82    17059.09    493.89 o
   8   1  15       29.24      125.88     41.68 o
   9   1  15     9781.27     9897.78    278.99 o
  10   1  15      395.73      387.10     46.97 o
  11   1  15     4830.28     4484.19    194.03 o
  12   1  15        4.74       62.12     49.73 o
  13   1  15     4236.88     3894.90    179.15 o
  14   1  15        6.17        0.79     48.40 o
  15   1  15     3143.91     3218.84    296.56 o
  16   1  15      191.36      189.38     53.92 o
  17   1  15     5027.58     5121.48    313.75 o
  18   1  15        3.92       81.40     51.62 o
  19   1  15     5852.25     6063.36    284.21 o
  20   1  15       91.54      136.09     52.63 o
  21   1  15     5444.84     5098.22    381.74 o
  22   1  15       21.01      209.67     58.53 o
   0   2  15     1164.90     1337.46     92.62 o
   1   2  15      140.05      207.26     41.44 o
   2   2  15     3132.50     3473.68    174.68 o
   3   2  15       54.48      129.71     41.21 o
   4   2  15     5380.48     5631.43    193.10 o
   5   2  15      155.79      274.35     42.98 o
   6   2  15     7697.12     7997.79    305.33 o
   7   2  15       31.40      170.13     44.06 o
   8   2  15    14661.93    14174.60    598.53 o
   9   2  15      210.18      406.47     52.24 o
  10   2  15    14008.71    12786.16    617.48 o
  11   2  15        3.14      135.77     69.11 o
  12   2  15     9030.93     9067.62    356.62 o
  13   2  15      140.67      254.06     49.42 o
  14   2  15     5922.58     6411.75    239.33 o
  15   2  15      190.48      237.50     50.76 o
  16   2  15     1227.94     1392.99     64.22 o
  17   2  15      125.34      208.40     52.07 o
  18   2  15     1097.20     1181.26     96.49 o
  19   2  15       41.26      126.63     54.27 o
  20   2  15     1719.94     1590.19    106.06 o
  21   2  15       35.32       99.57     55.17 o
   1   3  15      343.33      366.85     40.87 o
   2   3  15       73.45      115.42     41.99 o
   3   3  15      337.88      427.86     40.81 o
   4   3  15       67.68      173.70     47.54 o
   5   3  15      418.52      462.87     52.92 o
   6   3  15       19.11       73.63     41.30 o
   7   3  15      270.58      380.80     48.47 o
   8   3  15        3.35       39.29     54.23 o
   9   3  15      888.82      842.35     69.81 o
  10   3  15       23.35      113.45     46.46 o
  11   3  15      323.45      341.00     64.07 o
  12   3  15       76.07      132.56     53.36 o
  13   3  15      885.05      864.42     67.41 o
  14   3  15        2.46       67.66     51.15 o
  15   3  15       10.23       30.05     47.31 o
  16   3  15        4.05       11.68     48.40 o
  17   3  15      322.18      354.39     49.39 o
  18   3  15        0.63      103.43     56.35 o
  19   3  15       12.90       -5.67     53.70 o
  20   3  15        0.00      108.69     58.48 o
   0   4  15     6997.78     7536.78    435.40 o
   1   4  15       13.19      103.05     42.89 o
   2   4  15     7787.71     7692.65    392.61 o
   3   4  15      882.56      957.16     46.24 o
   4   4  15     9142.32     9101.98    280.29 o
   5   4  15      128.24      243.57     44.54 o
   6   4  15     7162.84     7098.89    259.58 o
   7   4  15       16.87       96.35     55.62 o
   8   4  15     7305.86     6987.14    344.14 o
   9   4  15       34.09      131.41     45.41 o
  10   4  15     4758.70     4060.42    366.57 o
  11   4  15      281.20      296.33     63.51 o
  12   4  15     2223.67     2208.55    134.47 o
  13   4  15       10.33       60.67     45.95 o
  14   4  15     2748.71     2598.39    130.08 o
  15   4  15      129.25       69.89     49.49 o
  16   4  15     1263.07     1467.82    118.75 o
  17   4  15      292.88      227.52     52.27 o
  18   4  15     3445.84     2902.29    169.52 o
  19   4  15        8.52      126.57    552.55 o
   1   5  15     2760.88     2654.96    154.29 o
   2   5  15        1.49       76.40     49.98 o
   3   5  15     3825.66     3745.10    184.24 o
   4   5  15       22.00      120.24     39.36 o
   5   5  15     2314.53     2222.99    139.78 o
   6   5  15        2.39      143.62     46.58 o
   7   5  15     2053.97     1985.44    104.41 o
   8   5  15        3.16       70.41     57.80 o
   9   5  15     1294.21     1217.67    111.39 o
  10   5  15       20.61       -6.40     48.87 o
  11   5  15      183.05      245.80     48.33 o
  12   5  15        9.51       20.88     58.03 o
  13   5  15      610.09      474.19     66.36 o
  14   5  15        0.16       71.37     72.69 o
  15   5  15      695.18      634.00     82.31 o
  16   5  15       38.15      117.54     52.16 o
   0   6  15      112.93      177.12    123.67 o
   1   6  15        1.06       52.31     51.97 o
   2   6  15      490.60      433.00     88.81 o
   3   6  15        0.02       35.10     44.64 o
   4   6  15      465.03      462.82     49.05 o
   5   6  15        3.57       64.84     48.77 o
   6   6  15     1081.40     1106.03     56.65 o
   7   6  15       73.07       59.85     50.34 o
   8   6  15      738.40      726.85     47.34 o
   9   6  15        0.12       81.30     43.23 o
  10   6  15      369.77      291.83     51.24 o
  11   6  15       11.61       52.90     48.65 o
  12   6  15      418.48      329.42     61.34 o
  13   6  15        0.07      176.44    146.29 o
   1   7  15      496.91      494.53     86.69 o
   2   7  15        0.72      141.38     53.63 o
   3   7  15     1173.45     1052.38     64.07 o
   4   7  15        8.80      101.09     53.17 o
   5   7  15     1815.65     1601.92     53.98 o
   6   7  15        4.06      -19.30     50.30 o
   0   0  16    20195.39    20461.07    141.98 o
   1   0  16      236.36      331.87     76.36 o
   2   0  16     8687.81     9406.82     98.65 o
   3   0  16      757.96      778.73     56.85 o
   4   0  16    26343.35    25469.79    380.29 o
   5   0  16       19.55      204.71     57.43 o
   6   0  16     8626.16     8481.89    184.93 o
   7   0  16     1295.11     1286.95     60.87 o
   8   0  16     9920.79     9648.13    428.51 o
   9   0  16      767.81      847.99     67.32 o
  10   0  16     5604.14     5786.09    262.24 o
  11   0  16       21.35       61.10     55.58 o
  12   0  16     2022.41     2273.58    153.06 o
  13   0  16      354.55      238.95     82.16 o
  14   0  16     2199.10     1842.59    218.25 o
  15   0  16      507.11      469.22    118.52 o
  16   0  16     2804.88     2812.61    354.28 o
  17   0  16      535.70      723.23     92.28 o
  18   0  16    10058.12     9438.98    857.49 o
  19   0  16        0.01      143.92     74.24 o
  20   0  16     9012.20     9061.46    785.76 o
  21   0  16       54.34       86.95     81.70 o
   1   1  16     1690.06     1926.12     55.37 o
   2   1  16       43.71      120.90     41.03 o
   3   1  16     3206.30     3310.50     66.96 o
   4   1  16      879.69      848.13     41.14 o
   5   1  16     1391.96     1323.36     47.62 o
   6   1  16      180.80      182.24     42.06 o
   7   1  16     3761.62     3655.89     88.62 o
   8   1  16      116.90      130.31     41.67 o
   9   1  16     1324.44     1385.85     60.57 o
  10   1  16       42.86      132.15     45.41 o
  11   1  16     1005.09     1072.35     62.55 o
  12   1  16        4.03       39.62     43.51 o
  13   1  16     1166.67     1184.78     92.57 o
  14   1  16       55.80      120.44     54.37 o
  15   1  16      501.11      565.43     55.62 o
  16   1  16       20.22       55.82     49.40 o
  17   1  16     1047.72     1028.84     93.64 o
  18   1  16        1.82       26.32     59.40 o
  19   1  16     1024.62     1062.11     96.37 o
  20   1  16       12.72      110.93     57.72 o
  21   1  16     1137.71      796.05    130.97 o
   0   2  16      116.14      256.05     57.39 o
   1   2  16        5.84       19.56     39.56 o
   2   2  16     1142.23     1481.42     52.64 o
   3   2  16       22.14       92.60     42.91 o
   4   2  16     3960.93     4162.83    163.91 o
   5   2  16       84.92      144.25     41.46 o
   6   2  16     4725.51     4306.73    178.98 o
   7   2  16        6.16      104.33     54.55 o
   8   2  16     8364.33     7909.34    354.42 o
   9   2  16        3.10      155.56     47.27 o
  10   2  16     5549.92     5459.92    296.36 o
  11   2  16       20.19       98.74     48.68 o
  12   2  16     4925.89     4764.73    258.85 o
  13   2  16       39.95      176.25     55.67 o
  14   2  16     1114.35     1117.70     58.64 o
  15   2  16       25.20      147.18     51.35 o
  16   2  16     1181.70     1021.77     52.63 o
  17   2  16        2.71       39.83     52.21 o
  18   2  16     1239.48     1129.28     95.95 o
  19   2  16      161.21      221.72     57.58 o
  20   2  16     1163.93     1138.30    113.01 o
   1   3  16     2596.32     3056.91     84.32 o
   2   3  16        0.96       21.60     46.05 o
   3   3  16     3848.07     4321.08    178.32 o
   4   3  16       77.97      145.17     45.66 o
   5   3  16     8998.73     8539.03    363.14 o
   6   3  16       25.04      100.16     45.83 o
   7   3  16    13079.81    12314.36    517.34 o
   8   3  16      126.63      218.72     69.34 o
   9   3  16    12763.22    12036.93    610.71 o
  10   3  16      103.11      264.00     46.47 o
  11   3  16     8341.39     7607.93    476.90 o
  12   3  16       78.65      164.30     47.86 o
  13   3  16     6501.42     6659.27    367.29 o
  14   3  16       32.02      122.73     48.65 o
  15   3  16     2610.02     2769.76    128.92 o
  16   3  16      110.47      168.44     50.99 o
  17   3  16     2285.55     2137.51    133.16 o
  18   3  16      100.43      103.24     49.86 o
  19   3  16     1691.19     1603.68    111.26 o
   0   4  16      623.82      469.38     74.53 o
   1   4  16       20.55       87.50     47.33 o
   2   4  16      307.21      300.52     55.27 o
   3   4  16       85.64      227.02     48.22 o
   4   4  16      372.01      441.81     51.47 o
   5   4  16        0.83       71.95     45.53 o
   6   4  16      362.60      478.54     45.58 o
   7   4  16       10.81      152.25     44.43 o
   8   4  16      383.08      504.46     63.99 o
   9   4  16        1.92       42.32     46.07 o
  10   4  16      395.05      366.19     54.52 o
  11   4  16        0.44      105.69     60.59 o
  12   4  16       18.45      109.01     53.07 o
  13   4  16       28.01       32.72     56.50 o
  14   4  16      475.38      423.57     58.17 o
  15   4  16       35.56       15.03     53.03 o
  16   4  16       20.79       68.62     61.13 o
  17   4  16        1.71        4.31     57.40 o
   1   5  16     3438.36     3339.80    241.50 o
   2   5  16        0.01       25.25     43.51 o
   3   5  16     3319.14     3044.16    165.32 o
   4   5  16      177.37      261.42     54.60 o
   5   5  16     2711.47     2444.10    107.41 o
   6   5  16       73.15      127.94     47.94 o
   7   5  16     2597.41     2282.83     78.54 o
   8   5  16      155.11      225.15     59.01 o
   9   5  16     1646.09     1508.03     95.19 o
  10   5  16      104.69      159.55     41.40 o
  11   5  16      563.64      592.66     55.36 o
  12   5  16       49.04       23.77     51.65 o
  13   5  16     1257.93     1183.71    138.18 o
  14   5  16        3.03       64.59     69.32 o
   0   6  16     1104.02     1046.22     77.52 o
   1   6  16      115.43      240.85     52.28 o
   2   6  16     2061.80     1754.07    127.15 o
   3   6  16        0.03      106.24     47.42 o
   4   6  16     1796.17     1704.47     88.97 o
   5   6  16      113.72      122.75     48.46 o
   6   6  16     3777.64     3052.41    192.63 o
   7   6  16       55.46       65.85     43.49 o
   8   6  16     2382.55     2050.28    133.50 o
   9   6  16       23.55      114.99     52.22 o
  10   6  16     2844.44     2065.68    145.05 o
   1   1  17     7011.32     7659.77    109.35 o
   2   1  17        1.10      152.43     41.38 o
   3   1  17     4865.26     5065.92    100.67 o
   4   1  17     1238.90     1335.62     47.47 o
   5   1  17     7587.46     7549.24    152.17 o
   6   1  17        1.21      134.08     43.42 o
   7   1  17     8762.69     7684.73    257.13 o
   8   1  17      203.54      219.56     44.09 o
   9   1  17     5786.20     5581.53    182.13 o
  10   1  17      107.66      218.95     41.54 o
  11   1  17     6157.03     6067.17    296.81 o
  12   1  17      152.31      190.32     46.71 o
  13   1  17     3749.30     3991.82    219.56 o
  14   1  17       55.10       89.19     48.11 o
  15   1  17     3779.21     3555.09    217.95 o
  16   1  17       53.64       68.75     43.27 o
  17   1  17     2315.32     2199.84    149.28 o
  18   1  17        0.64      103.05     55.34 o
  19   1  17     3761.40     3031.44    193.65 o
   0   2  17     1170.35     1322.38     94.90 o
   1   2  17        3.80       91.44     42.73 o
   2   2  17     1136.92     1243.41     45.32 o
   3   2  17        0.50      112.04     53.24 o
   4   2  17     5200.17     5371.58    208.12 o
   5   2  17        2.58      141.35     41.61 o
   6   2  17     8227.90     8344.89    290.58 o
   7   2  17      185.27      354.54     52.97 o
   8   2  17     8928.12     9040.01    484.36 o
   9   2  17       45.71      150.35     47.27 o
  10   2  17     7030.25     7049.85    409.82 o
  11   2  17       69.75      135.78     48.95 o
  12   2  17     3597.13     3222.40    179.30 o
  13   2  17       81.38      184.60     56.68 o
  14   2  17     1856.21     1631.27    125.78 o
  15   2  17      171.56      173.75     47.97 o
  16   2  17     2275.38     2129.96     98.74 o
  17   2  17      296.73      346.29     83.28 o
  18   2  17     1990.32     2059.06    137.14 o
   1   3  17      123.11      158.34     43.01 o
   2   3  17        9.95      -31.59     50.16 o
   3   3  17      118.91      183.15     48.44 o
   4   3  17       24.23       91.57     44.77 o
   5   3  17      384.90      417.29     44.65 o
   6   3  17       30.33       76.58     48.45 o
   7   3  17      690.20      643.43     43.81 o
   8   3  17        1.31      145.60     45.67 o
   9   3  17      346.41      347.76     53.25 o
  10   3  17        6.76       78.24     52.64 o
  11   3  17       75.80       75.45     49.44 o
  12   3  17        0.02       81.76     45.48 o
  13   3  17      121.71      148.59     39.98 o
  14   3  17        5.90       56.72     50.63 o
  15   3  17       83.26      158.92     65.27 o
  16   3  17       19.73       86.58     57.83 o
  17   3  17      178.78      148.87     61.81 o
   0   4  17     4319.48     4375.84    193.39 o
   1   4  17        2.02       90.94     62.65 o
   2   4  17     4622.80     4358.77    200.61 o
   3   4  17      483.43      599.03     49.34 o
   4   4  17     5734.88     5919.21    183.94 o
   5   4  17      175.50      351.19     53.86 o
   6   4  17     6093.93     5932.28    218.98 o
   7   4  17      115.46      162.66     39.99 o
   8   4  17     4175.48     3925.00    158.98 o
   9   4  17        1.05      136.05     44.61 o
  10   4  17     3111.77     2810.55    198.71 o
  11   4  17       13.22       77.17     48.68 o
  12   4  17     1579.95     1224.01    141.39 o
  13   4  17      290.87      269.95     54.81 o
  14   4  17     1170.76      885.00    105.43 o
  15   4  17        0.52       95.47     58.13 o
   1   5  17     2416.29     2232.67    113.31 o
   2   5  17       37.36      143.24     54.23 o
   3   5  17     1997.97     1745.40     91.46 o
   4   5  17      420.76      297.75     46.18 o
   5   5  17     1317.31     1150.76     73.65 o
   6   5  17      142.15      178.56     49.31 o
   7   5  17     1082.98      874.12     47.26 o
   8   5  17       50.00      138.34     69.60 o
   9   5  17      571.31      570.11     65.59 o
  10   5  17        0.24       29.37     46.21 o
  11   5  17      746.76      776.52     76.01 o
  12   5  17       31.59       71.70     53.19 o
   0   6  17      215.96      163.93     65.83 o
   1   6  17        1.67       28.38     45.45 o
   2   6  17      162.16      226.62     67.89 o
   3   6  17       82.32       82.78     45.23 o
   4   6  17      388.10      372.21     77.96 o
   5   6  17        1.39       96.50     48.12 o
   6   6  17      361.26      160.37     51.75 o
   0   0  18    11459.17    11681.77    122.18 o
   1   0  18      279.27      443.13     59.80 o
   2   0  18     6893.11     7135.14    100.44 o
   3   0  18     2827.13     2734.74     64.17 o
   4   0  18     8936.57     9072.18    179.18 o
   5   0  18     4832.64     4436.07    111.30 o
   6   0  18     8262.47     8195.76    880.24 o
   7   0  18      234.55      304.47     60.82 o
   8   0  18     4830.49     4896.07    178.50 o
   9   0  18        0.09      155.33     57.73 o
  10   0  18     4765.64     4733.07    292.86 o
  11   0  18     1056.14     1053.46     67.47 o
  12   0  18     2166.62     2015.27    170.73 o
  13   0  18      888.99      762.28     76.45 o
  14   0  18     4285.16     3739.38    330.31 o
  15   0  18      307.16      380.19     75.20 o
  16   0  18     5129.95     4261.18    421.04 o
  17   0  18        0.02      -32.28     76.93 o
   1   1  18     1326.75     1441.27     44.32 o
   2   1  18       72.87      112.69     42.71 o
   3   1  18     1743.92     1757.01     50.74 o
   4   1  18      619.07      489.40     47.97 o
   5   1  18      971.60      966.11     61.08 o
   6   1  18       88.14      144.92     45.59 o
   7   1  18     1641.18     1643.61     73.54 o
   8   1  18      240.03      275.25     39.94 o
   9   1  18      786.35      808.94     46.12 o
  10   1  18        2.86       67.67     46.81 o
  11   1  18     1241.82     1246.50     63.39 o
  12   1  18       58.18       90.23     48.34 o
  13   1  18      619.54      632.23     48.93 o
  14   1  18       21.99       86.17     49.87 o
  15   1  18      764.79      732.06     72.69 o
  16   1  18       21.22       34.90     50.84 o
  17   1  18      550.00      492.62     61.10 o
   0   2  18     1045.30     1214.93     72.30 o
   1   2  18      119.63      184.38     43.64 o
   2   2  18     2471.34     2453.86     90.05 o
   3   2  18      123.81      141.72     44.43 o
   4   2  18     1565.29     1682.27     51.77 o
   5   2  18       46.07      111.19     44.79 o
   6   2  18     3626.82     3631.88    146.15 o
   7   2  18      441.13      499.05     49.94 o
   8   2  18     2886.21     2746.72    191.06 o
   9   2  18      255.66      212.60     55.56 o
  10   2  18     2272.11     1820.79    176.99 o
  11   2  18      135.43      210.50     47.36 o
  12   2  18     1771.18     1584.97    103.08 o
  13   2  18        0.20       52.51     47.59 o
  14   2  18     1053.95     1113.73    108.34 o
  15   2  18      175.99      114.64     56.39 o
  16   2  18     1658.59     1506.12    185.88 o
   1   3  18     4282.32     4421.51    123.77 o
   2   3  18       72.26      226.86     44.87 o
   3   3  18     3468.10     3463.78    144.71 o
   4   3  18      142.61      260.96     50.89 o
   5   3  18     6789.38     6746.21    324.32 o
   6   3  18      206.39      290.76     46.29 o
   7   3  18     4996.59     5064.81    262.60 o
   8   3  18      151.71      193.12     45.55 o
   9   3  18     5043.90     4578.65    315.41 o
  10   3  18       39.03      105.39     51.12 o
  11   3  18     5046.61     4277.19    366.47 o
  12   3  18        5.64       38.25     44.01 o
  13   3  18     2126.39     1848.90    168.92 o
  14   3  18       46.76       64.98     53.04 o
  15   3  18     2872.25     2566.69    196.04 o
   0   4  18      252.70      381.28     96.66 o
   1   4  18        2.28        0.61     89.81 o
   2   4  18      313.10      309.30     50.43 o
   3   4  18      122.68      240.55     53.72 o
   4   4  18      351.93      318.87     63.21 o
   5   4  18       40.86      105.75     46.38 o
   6   4  18      158.12      112.77     41.93 o
   7   4  18       10.13       74.61     47.99 o
   8   4  18      169.33      184.86     49.12 o
   9   4  18       88.65      101.51     48.90 o
  10   4  18       66.96       76.64     46.09 o
  11   4  18        1.74       17.69     48.55 o
  12   4  18      148.00      210.21     51.33 o
  13   4  18      118.16       75.17    110.30 o
   1   5  18     1522.67     1340.72     99.62 o
   2   5  18      150.48      155.99     53.63 o
   3   5  18     1688.22     1528.41     55.33 o
   4   5  18      592.00      574.63     76.92 o
   5   5  18     1893.91     1559.05     98.75 o
   6   5  18      323.32      300.09     50.07 o
   7   5  18     1727.36     1535.31     74.50 o
   8   5  18       35.17       51.18     49.97 o
   9   5  18     1320.77     1109.91     79.73 o
   1   1  19     4167.39     4496.37     76.21 o
   2   1  19      335.75      337.08     45.17 o
   3   1  19     4258.78     4648.82    113.99 o
   4   1  19      251.37      277.18     45.49 o
   5   1  19     6677.21     6416.34    161.88 o
   6   1  19      268.18      312.90     47.52 o
   7   1  19     3039.87     2935.62    104.11 o
   8   1  19       12.42       54.03     48.83 o
   9   1  19     4852.51     4489.66    184.06 o
  10   1  19       58.58       97.05     47.89 o
  11   1  19     3000.90     2940.26    152.82 o
  12   1  19      293.23      294.86     48.70 o
  13   1  19     2316.28     1949.36    116.60 o
  14   1  19      122.25      193.50     49.81 o
  15   1  19     2745.84     2203.14    165.51 o
   0   2  19     5254.96     5660.92    281.87 o
   1   2  19      145.77      246.66     45.16 o
   2   2  19     3820.66     4148.72    122.33 o
   3   2  19      155.73      280.91     44.59 o
   4   2  19     3276.17     3159.53    118.98 o
   5   2  19       16.06       88.97     48.80 o
   6   2  19     2027.66     1787.45     61.26 o
   7   2  19      482.39      503.39     60.41 o
   8   2  19     2006.23     1713.51    100.20 o
   9   2  19      351.60      305.41     61.01 o
  10   2  19     1824.12     1534.58    124.29 o
  11   2  19       35.12       77.18     50.42 o
  12   2  19     2667.79     2441.62    174.14 o
  13   2  19       36.45       28.21     49.03 o
  14   2  19     2359.54     2093.08    129.19 o
   1   3  19      231.23      259.62     45.39 o
   2   3  19       52.51       74.32     45.42 o
   3   3  19      504.47      490.06     48.73 o
   4   3  19       13.95       67.15     48.01 o
   5   3  19       95.94       89.09     47.85 o
   6   3  19       41.62       93.37     48.56 o
   7   3  19      123.87      205.25     59.21 o
   8   3  19       83.74      140.83     48.83 o
   9   3  19       39.75       95.52     50.75 o
  10   3  19        1.02       62.41     48.97 o
  11   3  19      134.95      218.70     48.06 o
  12   3  19        4.37       53.57     53.85 o
   0   4  19     3564.01     3632.77    306.56 o
   1   4  19       52.15      135.87     49.62 o
   2   4  19     5008.03     4533.03    227.36 o
   3   4  19      396.25      475.81     51.18 o
   4   4  19     2558.32     2310.67    114.33 o
   5   4  19      584.75      541.01     50.59 o
   6   4  19     2518.67     2209.31    103.24 o
   7   4  19      101.19      138.33     46.09 o
   8   4  19     1701.66     1448.38    111.38 o
   9   4  19       22.39       19.85     50.14 o
   1   5  19      928.20      734.85    105.07 o
   2   5  19      142.46      193.74     73.94 o
   3   5  19      993.29      900.02    105.47 o
   0   0  20     5922.10     5991.94    102.07 o
   1   0  20       74.89      176.41     64.02 o
   2   0  20     4659.22     4876.05    159.13 o
   3   0  20      925.04      877.57     60.01 o
   4   0  20     3259.77     3507.38     97.58 o
   5   0  20      527.17      538.98     66.68 o
   6   0  20     3225.35     3009.09    124.40 o
   7   0  20      701.09      557.89    104.49 o
   8   0  20     2685.62     2315.42    114.57 o
   9   0  20        0.49       36.80     65.01 o
  10   0  20     4534.70     4139.84    216.24 o
  11   0  20       74.37      143.12     65.89 o
  12   0  20     5593.92     4935.18    403.98 o
  13   0  20      115.12       42.47    103.68 o
   1   1  20      909.30      905.50     46.77 o
   2   1  20       44.84       88.02     44.97 o
   3   1  20      957.75      995.36     46.75 o
   4   1  20      192.58      195.07     46.89 o
   5   1  20      771.55      791.29     48.64 o
   6   1  20        7.78       75.03     47.66 o
   7   1  20      673.22      730.15     54.98 o
   8   1  20       23.79       48.46     46.73 o
   9   1  20      595.64      500.86     54.98 o
  10   1  20       68.66      106.41     45.72 o
  11   1  20      453.53      405.75     53.11 o
  12   1  20       22.14       59.31     47.16 o
   0   2  20     2331.29     2420.76    101.83 o
   1   2  20        0.84       43.37     46.85 o
   2   2  20     2814.95     2839.87    108.79 o
   3   2  20        2.42       67.45     45.59 o
   4   2  20     1352.76     1323.29     59.21 o
   5   2  20      124.59      175.39     47.83 o
   6   2  20     1066.84      948.10     55.61 o
   7   2  20        1.09      116.22     50.96 o
   8   2  20      720.76      737.86     83.06 o
   9   2  20      246.26      163.96     54.89 o
  10   2  20      587.89      453.53     62.98 o
  11   2  20        8.95       95.14     59.67 o
   1   3  20     5467.83     5118.56    210.55 o
   2   3  20      135.64      240.37     49.05 o
   3   3  20     3489.09     3328.53    147.93 o
   4   3  20      153.37      127.34     50.62 o
   5   3  20     4121.02     3750.13    237.09 o
   6   3  20        3.99      134.25     68.22 o
   7   3  20     1394.41     1474.63    113.62 o
   8   3  20      132.99      154.06     51.81 o
   9   3  20     1760.41     1499.51    163.91 o
   0   4  20      427.72      466.43     68.09 o
   1   4  20        8.85      -72.92     56.87 o
   2   4  20      224.49      287.54     77.55 o
   3   4  20       18.32       75.52     56.53 o
   4   4  20      130.17      210.61     59.08 o
   1   1  21     3761.00     3728.25     98.13 o
   2   1  21       46.17      146.26     46.40 o
   3   1  21     2498.40     2459.29     88.33 o
   4   1  21       25.04       79.19     49.19 o
   5   1  21     2177.83     1976.42     71.60 o
   6   1  21       15.71      132.38     51.00 o
   7   1  21     1829.35     1769.37     77.93 o
   8   1  21       23.04       52.48     51.91 o
   9   1  21     1964.87     1325.04    253.36 o
   0   2  21     4596.64     3994.02    182.11 o
   1   2  21        2.89      104.54     48.99 o
   2   2  21     2992.74     2718.91    107.70 o
   3   2  21      150.43      158.71     49.93 o
   4   2  21     2083.63     2001.05     97.40 o
   5   2  21      245.21      263.38     49.82 o
   6   2  21     1322.88     1250.72     64.29 o
   7   2  21       24.86       68.93     65.26 o
   1   3  21      166.54      179.39     57.52 o
   2   3  21        0.37       67.08     74.65 o
   0   0  22     1609.90     1425.06    110.69 o
   1   0  22        2.86       90.23     63.60 o
   2   0  22     2123.09     1870.68    119.58 o
 
